# Supplementary material for: Conditional deletion of Neurexin-2 alters neuronal network activity in hippocampal circuitries and leads to spontaneous seizures
Source: Transl Psychiatry. 2023 Mar 20;13:97. doi: 10.1038/s41398-023-02394-6 (PMC10027846; doi:10.1038/s41398-023-02394-6)
Supplement: Supplementary file 5 — Supplementary Table 1 [file 41398_2023_2394_MOESM5_ESM.xlsx]

## Sheet: Sheet1
Case #	Variation	Condition/Clinical Features	Citation	Publication Reference		Total of 118 Genetic Variations found with NRXN2
1	NM_015080.4(NRXN2):c.5065A>C (p.Lys1689Gln)	Myopia (present) , Conductive hearing impairment (present) , Abnormality of the nervous system (present) , Autistic behavior (present) , Stereotypy (present) , Abnormality of muscle physiology (present) , Abnormality of the musculature of the limbs (present) , Abnormality of the musculature (present) , Feeding difficulties (present) , Abnormality of esophagus morphology (present)	National Center for Biotechnology Information. ClinVar; [VCV000684468.1], https://www.ncbi.nlm.nih.gov/clinvar/variation/VCV000684468.1 (accessed Aug. 10, 2022).			0.05	5.08475	6 out of 118 cases were diagnosed with Autism Spectrum Disorder
2	NM_015080.4(NRXN2):c.4985A>G (p.Asn1662Ser)	Intellectual Disability	National Center for Biotechnology Information. ClinVar; [VCV000975307.1], https://www.ncbi.nlm.nih.gov/clinvar/variation/VCV000975307.1 (accessed Aug. 10, 2022).			0.14	13.5593	16 out of 118 cases were identified with ASD or ASD-associated disorders (Epilepsy or Intelletual disability)
3	NM_015080.4(NRXN2):c.4845dup (p.Gly1616fs)	Intellectual Disability	National Center for Biotechnology Information. ClinVar; [VCV000978883.1], https://www.ncbi.nlm.nih.gov/clinvar/variation/VCV000978883.1 (accessed Aug. 10, 2022).
4	NM_015080.4(NRXN2):c.4440G>T (p.Glu1480Asp)	Autism spectrum disorder	National Center for Biotechnology Information. ClinVar; [VCV001679775.1], https://www.ncbi.nlm.nih.gov/clinvar/variation/VCV001679775.1 (accessed Aug. 10, 2022).
5	NM_015080.4(NRXN2):c.3410C>T (p.Thr1137Ile)	Autism	National Center for Biotechnology Information. ClinVar; [VCV001341933.1], https://www.ncbi.nlm.nih.gov/clinvar/variation/VCV001341933.1 (accessed Aug. 10, 2022).
6	NM_015080.4(NRXN2):c.3406G>A (p.Gly1136Arg)	NRXN2-related Austism Spectrum Disorder	National Center for Biotechnology Information. ClinVar; [VCV001342509.1], https://www.ncbi.nlm.nih.gov/clinvar/variation/VCV001342509.1 (accessed Aug. 10, 2022).
7	NM_015080.4(NRXN2):c.3403+5509C>T	receptive-expressive language disorder, borderline non-language developmental delays, improving autism spectrum features, and eosinophilic esophagitis	National Center for Biotechnology Information. ClinVar; [VCV000560283.1], https://www.ncbi.nlm.nih.gov/clinvar/variation/VCV000560283.1 (accessed Aug. 10, 2022).
8	NM_015080.4(NRXN2):c.3254G>A (p.Arg1085His)	NRXN2-associated Neurodevelopmental disorder	National Center for Biotechnology Information. ClinVar; [VCV000978098.3], https://www.ncbi.nlm.nih.gov/clinvar/variation/VCV000978098.3 (accessed Aug. 10, 2022).
9	NM_015080.4(NRXN2):c.3176G>A (p.Arg1059Gln)	Developmental and epileptic encephalopathy, 1	National Center for Biotechnology Information. ClinVar; [VCV000599182.2], https://www.ncbi.nlm.nih.gov/clinvar/variation/VCV000599182.2 (accessed Aug. 10, 2022).	Rochtus, A. M., Trowbridge, S., Goldstein, R. D., Sheidley, B. R., Prabhu, S. P., Haynes, R., Kinney, H. C., & Poduri, A. H. (2019). Mutations in NRXN1 and NRXN2 in a patient with early-onset epileptic encephalopathy and respiratory depression. Cold Spring Harbor molecular case studies, 5(1), a003442. https://doi.org/10.1101/mcs.a003442
10	NM_015080.4(NRXN2):c.1514C>T (p.Ala505Val)	Intellectual disability	National Center for Biotechnology Information. ClinVar; [VCV000737327.5], https://www.ncbi.nlm.nih.gov/clinvar/variation/VCV000737327.5 (accessed Aug. 10, 2022).	Richards, S., Aziz, N., Bale, S., Bick, D., Das, S., Gastier-Foster, J., Grody, W. W., Hegde, M., Lyon, E., Spector, E., Voelkerding, K., Rehm, H. L., & ACMG Laboratory Quality Assurance Committee (2015). Standards and guidelines for the interpretation of sequence variants: a joint consensus recommendation of the American College of Medical Genetics and Genomics and the Association for Molecular …
11	NM_015080.4(NRXN2):c.751C>T (p.Pro251Ser)	Intellectual disability	National Center for Biotechnology Information. ClinVar; [VCV000978882.1], https://www.ncbi.nlm.nih.gov/clinvar/variation/VCV000978882.1 (accessed Aug. 10, 2022).
12	NM_015080.4(NRXN2):c.551T>G (p.Leu184Arg)	Severe intellectual deficiency epilepsy	National Center for Biotechnology Information. ClinVar; [VCV000374235.1], https://www.ncbi.nlm.nih.gov/clinvar/variation/VCV000374235.1 (accessed Aug. 10, 2022).
13	NM_015080.4(NRXN2):c.453C>A (p.Phe151Leu)	Intellectual disability	National Center for Biotechnology Information. ClinVar; [VCV000975308.1], https://www.ncbi.nlm.nih.gov/clinvar/variation/VCV000975308.1 (accessed Aug. 10, 2022).
14	NC_000011.9:g.(?_59596957)_(68707199_?)dup	Familial temporal lobe epilepsy 8	National Center for Biotechnology Information. ClinVar; [VCV001062699.2], https://www.ncbi.nlm.nih.gov/clinvar/variation/VCV001062699.2 (accessed Aug. 10, 2022).
15	Single allele (NC_000011.9:g.(11835569_118359328)_(118372573_118373112)del)	Intellectual disability	National Center for Biotechnology Information. ClinVar; [VCV000997825.1], https://www.ncbi.nlm.nih.gov/clinvar/variation/VCV000997825.1 (accessed Aug. 10, 2022).
16	GRCh37/hg19 11q13.1(chr11:64485197-64691737)x3	Autism spectrum disorder	National Center for Biotechnology Information. ClinVar; [VCV000219033.2], https://www.ncbi.nlm.nih.gov/clinvar/variation/VCV000219033.2 (accessed Aug. 10, 2022).	Gauthier, J., Siddiqui, T. J., Huashan, P., Yokomaku, D., Hamdan, F. F., Champagne, N., Lapointe, M., Spiegelman, D., Noreau, A., Lafrenière, R. G., Fathalli, F., Joober, R., Krebs, M. O., DeLisi, L. E., Mottron, L., Fombonne, E., Michaud, J. L., Drapeau, P., Carbonetto, S., Craig, A. M., … Rouleau, G. A. (2011). Truncating mutations in NRXN2 and NRXN1 in autism spectrum disorders and schizophren…
17	NM_015080.4(NRXN2):c.4932G>A (p.Ala1644=)	Benign​	National Center for Biotechnology Information. ClinVar; [VCV000724994.1], https://www.ncbi.nlm.nih.gov/clinvar/variation/VCV000724994.1 (accessed Aug. 10, 2022).
18	NM_015080.4(NRXN2):c.4847G>T (p.Gly1616Val)	Likely benign	National Center for Biotechnology Information. ClinVar; [VCV000436043.5], https://www.ncbi.nlm.nih.gov/clinvar/variation/VCV000436043.5 (accessed Aug. 10, 2022).
19	NM_015080.4(NRXN2):c.4622A>T (p.Asp1541Val)	Uncertain significance​	National Center for Biotechnology Information. ClinVar; [VCV000211710.5], https://www.ncbi.nlm.nih.gov/clinvar/variation/VCV000211710.5 (accessed Aug. 10, 2022).
20	NM_015080.4(NRXN2):c.4519C>T (p.Pro1507Ser)	Uncertain significance​	National Center for Biotechnology Information. ClinVar; [VCV000436053.5], https://www.ncbi.nlm.nih.gov/clinvar/variation/VCV000436053.5 (accessed Aug. 10, 2022).
21	NM_015080.4(NRXN2):c.4437C>T (p.Ala1479=)	Uncertain significance​	National Center for Biotechnology Information. ClinVar; [VCV000211709.5], https://www.ncbi.nlm.nih.gov/clinvar/variation/VCV000211709.5 (accessed Aug. 10, 2022).
22	NM_015080.4(NRXN2):c.4253-203G>A	Benign​	National Center for Biotechnology Information. ClinVar; [VCV001226304.3], https://www.ncbi.nlm.nih.gov/clinvar/variation/VCV001226304.3 (accessed Aug. 10, 2022).
23	NM_015080.4(NRXN2):c.4249A>G (p.Thr1417Ala)	Uncertain significance​	National Center for Biotechnology Information. ClinVar; [VCV001213783.1], https://www.ncbi.nlm.nih.gov/clinvar/variation/VCV001213783.1 (accessed Aug. 10, 2022).
24	NM_015080.4(NRXN2):c.4215C>T (p.Ser1405=)	Likely benign​	National Center for Biotechnology Information. ClinVar; [VCV000756811.1], https://www.ncbi.nlm.nih.gov/clinvar/variation/VCV000756811.1 (accessed Aug. 10, 2022).
25	NM_015080.4(NRXN2):c.4174-88C>T	Benign​	National Center for Biotechnology Information. ClinVar; [VCV001259385.2], https://www.ncbi.nlm.nih.gov/clinvar/variation/VCV001259385.2 (accessed Aug. 10, 2022).
26	NM_015080.4(NRXN2):c.4046G>A (p.Ser1349Asn)	Uncertain significance​	National Center for Biotechnology Information. ClinVar; [VCV001337255.3], https://www.ncbi.nlm.nih.gov/clinvar/variation/VCV001337255.3 (accessed Aug. 10, 2022).
27	NM_015080.4(NRXN2):c.4035C>T (p.Ser1345=)	Likely benign	National Center for Biotechnology Information. ClinVar; [VCV000436044.5], https://www.ncbi.nlm.nih.gov/clinvar/variation/VCV000436044.5 (accessed Aug. 10, 2022).
28	NM_015080.4(NRXN2):c.4020G>C (p.Val1340=)	Likely benign	National Center for Biotechnology Information. ClinVar; [VCV000756802.1], https://www.ncbi.nlm.nih.gov/clinvar/variation/VCV000756802.1 (accessed Aug. 10, 2022).
29	NM_015080.4(NRXN2):c.3965C>T (p.Ala1322Val)	Uncertain significance​	National Center for Biotechnology Information. ClinVar; [VCV000211708.5], https://www.ncbi.nlm.nih.gov/clinvar/variation/VCV000211708.5 (accessed Aug. 10, 2022).
30	NM_015080.4(NRXN2):c.3851G>T (p.Arg1284Leu)	Uncertain significance​	National Center for Biotechnology Information. ClinVar; [VCV000129836.5], https://www.ncbi.nlm.nih.gov/clinvar/variation/VCV000129836.5 (accessed Aug. 10, 2022).
31	NM_015080.4(NRXN2):c.3757+9C>T	Benign​	National Center for Biotechnology Information. ClinVar; [VCV000211707.5], https://www.ncbi.nlm.nih.gov/clinvar/variation/VCV000211707.5 (accessed Aug. 10, 2022).
32	NM_015080.4(NRXN2):c.3651C>T (p.Asn1217=)	Likely benign	National Center for Biotechnology Information. ClinVar; [VCV000436045.5], https://www.ncbi.nlm.nih.gov/clinvar/variation/VCV000436045.5 (accessed Aug. 10, 2022).
33	NM_015080.4(NRXN2):c.3585+48A>G	Benign​	National Center for Biotechnology Information. ClinVar; [VCV001247078.2], https://www.ncbi.nlm.nih.gov/clinvar/variation/VCV001247078.2 (accessed Aug. 10, 2022).
34	NM_015080.4(NRXN2):c.3585C>A (p.Ile1195=)	Likely benign	National Center for Biotechnology Information. ClinVar; [VCV000388809.1], https://www.ncbi.nlm.nih.gov/clinvar/variation/VCV000388809.1 (accessed Aug. 10, 2022).
35	NM_015080.4(NRXN2):c.3525C>T (p.Ser1175=)	Likely benign	National Center for Biotechnology Information. ClinVar; [VCV000763458.1], https://www.ncbi.nlm.nih.gov/clinvar/variation/VCV000763458.1 (accessed Aug. 10, 2022).
36	NM_015080.4(NRXN2):c.3403C>T (p.Pro1135Ser)	Likely benign	National Center for Biotechnology Information. ClinVar; [VCV000211706.5], https://www.ncbi.nlm.nih.gov/clinvar/variation/VCV000211706.5 (accessed Aug. 10, 2022).
37	NM_015080.4(NRXN2):c.3368C>T (p.Thr1123Ile)	Uncertain significance​	National Center for Biotechnology Information. ClinVar; [VCV000436054.5], https://www.ncbi.nlm.nih.gov/clinvar/variation/VCV000436054.5 (accessed Aug. 10, 2022).
38	NM_015080.4(NRXN2):c.3327C>T (p.Gly1109=)	Benign​	National Center for Biotechnology Information. ClinVar; [VCV000129835.7], https://www.ncbi.nlm.nih.gov/clinvar/variation/VCV000129835.7 (accessed Aug. 10, 2022).
39	NM_015080.4(NRXN2):c.3284-93G>A	Benign​	National Center for Biotechnology Information. ClinVar; [VCV001253337.2], https://www.ncbi.nlm.nih.gov/clinvar/variation/VCV001253337.2 (accessed Aug. 10, 2022).
40	NM_015080.4(NRXN2):c.3283+175G>T	Benign​	National Center for Biotechnology Information. ClinVar; [VCV001232789.3], https://www.ncbi.nlm.nih.gov/clinvar/variation/VCV001232789.3 (accessed Aug. 10, 2022).
41	NM_015080.4(NRXN2):c.3256A>G (p.Ile1086Val)	Uncertain significance​	National Center for Biotechnology Information. ClinVar; [VCV001489457.1], https://www.ncbi.nlm.nih.gov/clinvar/variation/VCV001489457.1 (accessed Aug. 10, 2022).
42	NM_015080.4(NRXN2):c.3228A>G (p.Pro1076=)	Uncertain significance​	National Center for Biotechnology Information. ClinVar; [VCV000436046.5], https://www.ncbi.nlm.nih.gov/clinvar/variation/VCV000436046.5 (accessed Aug. 10, 2022).
43	NM_015080.4(NRXN2):c.3213C>G (p.Leu1071=)	Benign​	National Center for Biotechnology Information. ClinVar; [VCV000211705.5], https://www.ncbi.nlm.nih.gov/clinvar/variation/VCV000211705.5 (accessed Aug. 10, 2022).
44	NM_015080.4(NRXN2):c.3133A>G (p.Ser1045Gly)	Likely benign​	National Center for Biotechnology Information. ClinVar; [VCV000129834.7], https://www.ncbi.nlm.nih.gov/clinvar/variation/VCV000129834.7 (accessed Aug. 10, 2022).
45	NM_015080.4(NRXN2):c.2919-149A>G	Benign​	National Center for Biotechnology Information. ClinVar; [VCV001258956.2], https://www.ncbi.nlm.nih.gov/clinvar/variation/VCV001258956.2 (accessed Aug. 10, 2022).
46	NM_015080.4(NRXN2):c.2919-195C>T	Benign​	National Center for Biotechnology Information. ClinVar; [VCV001230516.3], https://www.ncbi.nlm.nih.gov/clinvar/variation/VCV001230516.3 (accessed Aug. 10, 2022).
47	NM_015080.4(NRXN2):c.2918+6G>A	Benign​	National Center for Biotechnology Information. ClinVar; [VCV000211704.6], https://www.ncbi.nlm.nih.gov/clinvar/variation/VCV000211704.6 (accessed Aug. 10, 2022).
48	NM_015080.4(NRXN2):c.2883C>T (p.Asn961=)	Benign/Likely benign​	National Center for Biotechnology Information. ClinVar; [VCV000211703.8], https://www.ncbi.nlm.nih.gov/clinvar/variation/VCV000211703.8 (accessed Aug. 10, 2022).
49	NM_015080.4(NRXN2):c.2745C>T (p.Ile915=)	Benign​	National Center for Biotechnology Information. ClinVar; [VCV000129833.7], https://www.ncbi.nlm.nih.gov/clinvar/variation/VCV000129833.7 (accessed Aug. 10, 2022).
50	NM_015080.4(NRXN2):c.2697T>G (p.Gly899=)	Likely benign​	National Center for Biotechnology Information. ClinVar; [VCV000734619.1], https://www.ncbi.nlm.nih.gov/clinvar/variation/VCV000734619.1 (accessed Aug. 10, 2022).
51	NM_015080.4(NRXN2):c.2677A>G (p.Met893Val)	Uncertain significance​	National Center for Biotechnology Information. ClinVar; [VCV000211702.5], https://www.ncbi.nlm.nih.gov/clinvar/variation/VCV000211702.5 (accessed Aug. 10, 2022).
52	NM_015080.4(NRXN2):c.2656G>A (p.Val886Met)	Likely benign​	National Center for Biotechnology Information. ClinVar; [VCV000732862.1], https://www.ncbi.nlm.nih.gov/clinvar/variation/VCV000732862.1 (accessed Aug. 10, 2022).
53	NM_015080.4(NRXN2):c.2537-8C>T	Benign​	National Center for Biotechnology Information. ClinVar; [VCV000211701.5], https://www.ncbi.nlm.nih.gov/clinvar/variation/VCV000211701.5 (accessed Aug. 10, 2022).
54	NM_015080.4(NRXN2):c.2537-109A>C	Benign​	National Center for Biotechnology Information. ClinVar; [VCV001280367.1], https://www.ncbi.nlm.nih.gov/clinvar/variation/VCV001280367.1 (accessed Aug. 10, 2022).
55	NM_015080.4(NRXN2):c.2537-110A>G	Benign​	National Center for Biotechnology Information. ClinVar; [VCV001236422.3], https://www.ncbi.nlm.nih.gov/clinvar/variation/VCV001236422.3 (accessed Aug. 10, 2022).
56	NM_015080.4(NRXN2):c.2463T>C (p.Asn821=)	Uncertain significance​	National Center for Biotechnology Information. ClinVar; [VCV000211700.5], https://www.ncbi.nlm.nih.gov/clinvar/variation/VCV000211700.5 (accessed Aug. 10, 2022).
57	NM_015080.4(NRXN2):c.2441C>T (p.Ala814Val)	Uncertain significance​	National Center for Biotechnology Information. ClinVar; [VCV000211699.5], https://www.ncbi.nlm.nih.gov/clinvar/variation/VCV000211699.5 (accessed Aug. 10, 2022).
58	NM_015080.4(NRXN2):c.2416+116G>A	Benign​	National Center for Biotechnology Information. ClinVar; [VCV001278239.1], https://www.ncbi.nlm.nih.gov/clinvar/variation/VCV001278239.1 (accessed Aug. 10, 2022).
59	NM_015080.4(NRXN2):c.2390-3C>A	Global developmental delay (present) , Muscle weakness (present) , Dystonia (present) , Myoclonus (present) , Limb ataxia (present) , Chorea (present) , Truncal ataxia (present) , Muscular hypotonia of the trunk (present)	National Center for Biotechnology Information. ClinVar; [VCV000930618.2], https://www.ncbi.nlm.nih.gov/clinvar/variation/VCV000930618.2 (accessed Aug. 10, 2022).
60	NM_015080.4(NRXN2):c.2389+131C>T	Benign​	National Center for Biotechnology Information. ClinVar; [VCV001226060.3], https://www.ncbi.nlm.nih.gov/clinvar/variation/VCV001226060.3 (accessed Aug. 10, 2022).
61	NM_015080.4(NRXN2):c.2329T>A (p.Ser777Thr)	Uncertain significance​	National Center for Biotechnology Information. ClinVar; [VCV001334523.2], https://www.ncbi.nlm.nih.gov/clinvar/variation/VCV001334523.2 (accessed Aug. 10, 2022).
62	NM_015080.4(NRXN2):c.2281A>T (p.Met761Leu)	Uncertain significance​	National Center for Biotechnology Information. ClinVar; [VCV000211698.5], https://www.ncbi.nlm.nih.gov/clinvar/variation/VCV000211698.5 (accessed Aug. 10, 2022).
63	NM_015080.4(NRXN2):c.2226G>A (p.Lys742=)	Likely benign​	National Center for Biotechnology Information. ClinVar; [VCV000436047.5], https://www.ncbi.nlm.nih.gov/clinvar/variation/VCV000436047.5 (accessed Aug. 10, 2022).
64	NM_015080.4(NRXN2):c.2193G>A (p.Thr731=)	Likely benign	National Center for Biotechnology Information. ClinVar; [VCV001336975.3], https://www.ncbi.nlm.nih.gov/clinvar/variation/VCV001336975.3 (accessed Aug. 10, 2022).
65	NM_015080.4(NRXN2):c.2151C>T (p.Ile717=)	Likely benign	National Center for Biotechnology Information. ClinVar; [VCV001336584.3], https://www.ncbi.nlm.nih.gov/clinvar/variation/VCV001336584.3 (accessed Aug. 10, 2022).
66	NM_015080.4(NRXN2):c.2124C>T (p.Gly708=)	Uncertain significance​	National Center for Biotechnology Information. ClinVar; [VCV001336232.3], https://www.ncbi.nlm.nih.gov/clinvar/variation/VCV001336232.3 (accessed Aug. 10, 2022).
67	NM_015080.4(NRXN2):c.2044G>A (p.Val682Ile)	Uncertain significance​	National Center for Biotechnology Information. ClinVar; [VCV001337256.3], https://www.ncbi.nlm.nih.gov/clinvar/variation/VCV001337256.3 (accessed Aug. 10, 2022).
68	NM_015080.4(NRXN2):c.2043C>T (p.Gly681=)	Benign​	National Center for Biotechnology Information. ClinVar; [VCV000724995.1], https://www.ncbi.nlm.nih.gov/clinvar/variation/VCV000724995.1 (accessed Aug. 10, 2022).
69	NM_015080.4(NRXN2):c.1963G>A (p.Val655Met)	Uncertain significance​	National Center for Biotechnology Information. ClinVar; [VCV000436055.5], https://www.ncbi.nlm.nih.gov/clinvar/variation/VCV000436055.5 (accessed Aug. 10, 2022).
70	NM_015080.4(NRXN2):c.1851C>T (p.Ser617=)	Likely benign	National Center for Biotechnology Information. ClinVar; [VCV000436051.5], https://www.ncbi.nlm.nih.gov/clinvar/variation/VCV000436051.5 (accessed Aug. 10, 2022).
71	NM_015080.4(NRXN2):c.1838C>T (p.Ala613Val)	Uncertain significance​	National Center for Biotechnology Information. ClinVar; [VCV000436056.5], https://www.ncbi.nlm.nih.gov/clinvar/variation/VCV000436056.5 (accessed Aug. 10, 2022).
72	NM_015080.4(NRXN2):c.1680C>T (p.Asp560=)	Benign​	National Center for Biotechnology Information. ClinVar; [VCV000736566.1], https://www.ncbi.nlm.nih.gov/clinvar/variation/VCV000736566.1 (accessed Aug. 10, 2022).
73	NM_015080.4(NRXN2):c.1653C>T (p.Ala551=)	Likely benign	National Center for Biotechnology Information. ClinVar; [VCV000736191.1], https://www.ncbi.nlm.nih.gov/clinvar/variation/VCV000736191.1 (accessed Aug. 10, 2022).
74	NM_015080.4(NRXN2):c.1580A>G (p.Asn527Ser)	Uncertain significance​	National Center for Biotechnology Information. ClinVar; [VCV000211697.5], https://www.ncbi.nlm.nih.gov/clinvar/variation/VCV000211697.5 (accessed Aug. 10, 2022).
75	NM_015080.4(NRXN2):c.1564C>T (p.Arg522Cys)	Uncertain significance​	National Center for Biotechnology Information. ClinVar; [VCV000129830.5], https://www.ncbi.nlm.nih.gov/clinvar/variation/VCV000129830.5 (accessed Aug. 10, 2022).
76	NM_015080.4(NRXN2):c.1536G>A (p.Lys512=)	Likely benign	National Center for Biotechnology Information. ClinVar; [VCV000798873.1], https://www.ncbi.nlm.nih.gov/clinvar/variation/VCV000798873.1 (accessed Aug. 10, 2022).
77	NM_015080.4(NRXN2):c.1522C>T (p.Arg508Cys)	Uncertain significance​	National Center for Biotechnology Information. ClinVar; [VCV000436057.5], https://www.ncbi.nlm.nih.gov/clinvar/variation/VCV000436057.5 (accessed Aug. 10, 2022).
78	NM_015080.4(NRXN2):c.1360-188G>A	Benign​	National Center for Biotechnology Information. ClinVar; [VCV001263287.2], https://www.ncbi.nlm.nih.gov/clinvar/variation/VCV001263287.2 (accessed Aug. 10, 2022).
79	NM_015080.4(NRXN2):c.1359+9G>A	Benign​	National Center for Biotechnology Information. ClinVar; [VCV001276075.1], https://www.ncbi.nlm.nih.gov/clinvar/variation/VCV001276075.1 (accessed Aug. 10, 2022).
80	NM_015080.4(NRXN2):c.1359+9G>T	Likely benign	National Center for Biotechnology Information. ClinVar; [VCV000756790.1], https://www.ncbi.nlm.nih.gov/clinvar/variation/VCV000756790.1 (accessed Aug. 10, 2022).
81	NM_015080.4(NRXN2):c.1286T>C (p.Ile429Thr)	Uncertain significance​	National Center for Biotechnology Information. ClinVar; [VCV000211696.5], https://www.ncbi.nlm.nih.gov/clinvar/variation/VCV000211696.5 (accessed Aug. 10, 2022).
82	NM_015080.4(NRXN2):c.1139G>A (p.Arg380Gln)	Uncertain significance​	National Center for Biotechnology Information. ClinVar; [VCV000129829.5], https://www.ncbi.nlm.nih.gov/clinvar/variation/VCV000129829.5 (accessed Aug. 10, 2022).
83	NM_015080.4(NRXN2):c.1090G>A (p.Val364Ile)	Likely benign	National Center for Biotechnology Information. ClinVar; [VCV000129828.5], https://www.ncbi.nlm.nih.gov/clinvar/variation/VCV000129828.5 (accessed Aug. 10, 2022).
84	NM_015080.4(NRXN2):c.1002C>T (p.Ala334=)	Benign​	National Center for Biotechnology Information. ClinVar; [VCV000779942.4], https://www.ncbi.nlm.nih.gov/clinvar/variation/VCV000779942.4 (accessed Aug. 10, 2022).
85	NM_015080.4(NRXN2):c.999G>A (p.Ser333=)	Likely benign	National Center for Biotechnology Information. ClinVar; [VCV000436052.5], https://www.ncbi.nlm.nih.gov/clinvar/variation/VCV000436052.5 (accessed Aug. 10, 2022).
86	NM_015080.4(NRXN2):c.924G>A (p.Gln308=)	Benign​	National Center for Biotechnology Information. ClinVar; [VCV000718556.1], https://www.ncbi.nlm.nih.gov/clinvar/variation/VCV000718556.1 (accessed Aug. 10, 2022).
87	NM_015080.4(NRXN2):c.894C>T (p.Phe298=)	Uncertain significance​	National Center for Biotechnology Information. ClinVar; [VCV000211714.5], https://www.ncbi.nlm.nih.gov/clinvar/variation/VCV000211714.5 (accessed Aug. 10, 2022).
88	NM_015080.4(NRXN2):c.851-8G>A	Uncertain significance​	National Center for Biotechnology Information. ClinVar; [VCV000436048.5], https://www.ncbi.nlm.nih.gov/clinvar/variation/VCV000436048.5 (accessed Aug. 10, 2022).
89	NM_015080.4(NRXN2):c.749G>C (p.Gly250Ala)	Uncertain significance​	National Center for Biotechnology Information. ClinVar; [VCV001336603.3], https://www.ncbi.nlm.nih.gov/clinvar/variation/VCV001336603.3 (accessed Aug. 10, 2022).
90	NM_015080.4(NRXN2):c.749-324T>C	Benign​	National Center for Biotechnology Information. ClinVar; [VCV001259082.2], https://www.ncbi.nlm.nih.gov/clinvar/variation/VCV001259082.2 (accessed Aug. 10, 2022).
91	NM_015080.4(NRXN2):c.731-18G>A	Benign​	National Center for Biotechnology Information. ClinVar; [VCV001287122.1], https://www.ncbi.nlm.nih.gov/clinvar/variation/VCV001287122.1 (accessed Aug. 10, 2022).
92	NM_015080.4(NRXN2):c.731-139A>G	Benign​	National Center for Biotechnology Information. ClinVar; [VCV001225702.3], https://www.ncbi.nlm.nih.gov/clinvar/variation/VCV001225702.3 (accessed Aug. 10, 2022).
93	NM_015080.4(NRXN2):c.731-250G>A	Benign​	National Center for Biotechnology Information. ClinVar; [VCV001221486.3], https://www.ncbi.nlm.nih.gov/clinvar/variation/VCV001221486.3 (accessed Aug. 10, 2022).
94	NM_015080.4(NRXN2):c.730+134G>A	Benign​	National Center for Biotechnology Information. ClinVar; [VCV001270103.1], https://www.ncbi.nlm.nih.gov/clinvar/variation/VCV001270103.1 (accessed Aug. 10, 2022).
95	NM_015080.4(NRXN2):c.730+132G>C	Benign​	National Center for Biotechnology Information. ClinVar; [VCV001252329.2], https://www.ncbi.nlm.nih.gov/clinvar/variation/VCV001252329.2 (accessed Aug. 10, 2022).
96	NM_015080.4(NRXN2):c.699C>G (p.His233Gln)	Benign​	National Center for Biotechnology Information. ClinVar; [VCV000717351.1], https://www.ncbi.nlm.nih.gov/clinvar/variation/VCV000717351.1 (accessed Aug. 10, 2022).
97	NM_015080.4(NRXN2):c.670C>T (p.Pro224Ser)	Uncertain significance​	National Center for Biotechnology Information. ClinVar; [VCV000211713.5], https://www.ncbi.nlm.nih.gov/clinvar/variation/VCV000211713.5 (accessed Aug. 10, 2022).
98	NM_015080.4(NRXN2):c.598G>A (p.Ala200Thr)	Likely benign​	National Center for Biotechnology Information. ClinVar; [VCV000211712.5], https://www.ncbi.nlm.nih.gov/clinvar/variation/VCV000211712.5 (accessed Aug. 10, 2022).
99	NM_015080.4(NRXN2):c.589_591delinsATA (p.Leu197Ile)	Uncertain significance​	National Center for Biotechnology Information. ClinVar; [VCV001334727.2], https://www.ncbi.nlm.nih.gov/clinvar/variation/VCV001334727.2 (accessed Aug. 10, 2022).
100	NM_015080.4(NRXN2):c.531C>T (p.Gly177=)	Benign​	National Center for Biotechnology Information. ClinVar; [VCV000129837.6], https://www.ncbi.nlm.nih.gov/clinvar/variation/VCV000129837.6 (accessed Aug. 10, 2022).
101	NM_015080.4(NRXN2):c.376C>A (p.Leu126Met)	Uncertain significance​	National Center for Biotechnology Information. ClinVar; [VCV000436058.5], https://www.ncbi.nlm.nih.gov/clinvar/variation/VCV000436058.5 (accessed Aug. 10, 2022).
102	NM_015080.4(NRXN2):c.359A>C (p.Asp120Ala)	Likely benign​	National Center for Biotechnology Information. ClinVar; [VCV000436059.5], https://www.ncbi.nlm.nih.gov/clinvar/variation/VCV000436059.5 (accessed Aug. 10, 2022).
103	NM_015080.4(NRXN2):c.346C>T (p.Leu116=)	Likely benign​	National Center for Biotechnology Information. ClinVar; [VCV000740079.1], https://www.ncbi.nlm.nih.gov/clinvar/variation/VCV000740079.1 (accessed Aug. 10, 2022).
104	NM_015080.4(NRXN2):c.345G>T (p.Val115=)	Likely benign​	National Center for Biotechnology Information. ClinVar; [VCV000740080.1], https://www.ncbi.nlm.nih.gov/clinvar/variation/VCV000740080.1 (accessed Aug. 10, 2022).
105	NM_015080.4(NRXN2):c.246G>A (p.Leu82=)	Benign​	National Center for Biotechnology Information. ClinVar; [VCV000129832.7], https://www.ncbi.nlm.nih.gov/clinvar/variation/VCV000129832.7 (accessed Aug. 10, 2022).
106	NM_015080.4(NRXN2):c.242T>A (p.Leu81Gln)	Benign​	National Center for Biotechnology Information. ClinVar; [VCV000129831.8], https://www.ncbi.nlm.nih.gov/clinvar/variation/VCV000129831.8 (accessed Aug. 10, 2022).
107	NM_015080.4(NRXN2):c.234G>A (p.Leu78=)	Uncertain significance​	National Center for Biotechnology Information. ClinVar; [VCV000436049.5], https://www.ncbi.nlm.nih.gov/clinvar/variation/VCV000436049.5 (accessed Aug. 10, 2022).
108	NM_015080.4(NRXN2):c.195G>C (p.Leu65=)	Likely benign​	National Center for Biotechnology Information. ClinVar; [VCV000436050.5], https://www.ncbi.nlm.nih.gov/clinvar/variation/VCV000436050.5 (accessed Aug. 10, 2022).
109	NM_015080.4(NRXN2):c.49C>G (p.Leu17Val)	Uncertain significance​	National Center for Biotechnology Information. ClinVar; [VCV000211711.5], https://www.ncbi.nlm.nih.gov/clinvar/variation/VCV000211711.5 (accessed Aug. 10, 2022).
110	NM_015080.4(NRXN2):c.-244-164C>T	Benign​	National Center for Biotechnology Information. ClinVar; [VCV001269231.1], https://www.ncbi.nlm.nih.gov/clinvar/variation/VCV001269231.1 (accessed Aug. 10, 2022).
111	NM_015080.4(NRXN2):c.-244-274_-244-273insTG	Benign​	National Center for Biotechnology Information. ClinVar; [VCV001264761.2], https://www.ncbi.nlm.nih.gov/clinvar/variation/VCV001264761.2 (accessed Aug. 10, 2022).
112	GRCh37/hg19 11q13.1(chr11:64396501-64883447)x3	Uncertain significance​	National Center for Biotechnology Information. ClinVar; [VCV000687992.1], https://www.ncbi.nlm.nih.gov/clinvar/variation/VCV000687992.1 (accessed Aug. 10, 2022).
113	GRCh37/hg19 11q13.1(chr11:64474135-64611928)x3	Uncertain significance​	National Center for Biotechnology Information. ClinVar; [VCV000687683.1], https://www.ncbi.nlm.nih.gov/clinvar/variation/VCV000687683.1 (accessed Aug. 10, 2022).
114	dup(11)(q13.1q13.1)	Likely pathogenic​, Ependymoma	National Center for Biotechnology Information. ClinVar; [VCV000634998.1], https://www.ncbi.nlm.nih.gov/clinvar/variation/VCV000634998.1 (accessed Aug. 10, 2022).
115	GRCh37/hg19 11p15.5-q25(chr11:70864-134938470)x3	Pathogenic	National Center for Biotechnology Information. ClinVar; [VCV000613238.1], https://www.ncbi.nlm.nih.gov/clinvar/variation/VCV000613238.1 (accessed Aug. 10, 2022).
116	GRCh37/hg19 11p15.5-q25(chr11:198510-134934063)x3	Pathogenic	National Center for Biotechnology Information. ClinVar; [VCV000600712.1], https://www.ncbi.nlm.nih.gov/clinvar/variation/VCV000600712.1 (accessed Aug. 10, 2022).
117	GRCh37/hg19 11p15.5-q25(chr11:230616-134938470)	Pathogenic	National Center for Biotechnology Information. ClinVar; [VCV000441904.2], https://www.ncbi.nlm.nih.gov/clinvar/variation/VCV000441904.2 (accessed Aug. 10, 2022).
118	GRCh37/hg19 11p15.5-q25(chr11:230616-134938470)x3	Pathogenic	National Center for Biotechnology Information. ClinVar; [VCV000441903.2], https://www.ncbi.nlm.nih.gov/clinvar/variation/VCV000441903.2 (accessed Aug. 10, 2022).
