# Supplementary material for: Conditional deletion of Neurexin-2 alters neuronal network activity in hippocampal circuitries and leads to spontaneous seizures
Source: Transl Psychiatry. 2023 Mar 20;13:97. doi: 10.1038/s41398-023-02394-6 (PMC10027846; doi:10.1038/s41398-023-02394-6)
Supplement: Supplementary file 6 — Supplementary Table 2 [file 41398_2023_2394_MOESM6_ESM.xlsx]

## Sheet: Emx1cre Groski et al., 2002
Emx1cre-induced recombination levels adapted from Gorski et al 2002. Brain structures from 3 adult Emx1cre R26R mice. Approximate recombination levels were scored using the rating system outlined from H4-H9 in increasing intensity of green.
	Score			Color coded score
Pallium			Pallium
neocortex	+++++		neocortex					~0-1% of cells within that structure expressing b-Gal
hippocampus	+++++		hippocampus					(+ )= ~1-10%
septohippocampus	+++++		septohippocampus					++= ~10-25%
ventral piriform	++++/+++++		ventral piriform					+++= ~25-50%
dorsal piriform	++++/+++++		dorsal piriform					++++= ~50-80%
dorsolateral claustrum	+++++		dorsolateral claustrum					+++++= ~80-100%.
ventromedial claustrum	+++++		ventromedial claustrum
Border Regions			Border Regions
subpallial septum	+/+++		subpallial septum
lateral septum	+++/++++		lateral septum
medial septum	+/++		medial septum
triangle nucleus septum	+++/++++		triangle nucleus septum
rostroventral septum	+/++		rostroventral septum
endopiriform nucleus (D)	++++/+++++		endopiriform nucleus (D)
endopiriform nucleus (V)	+/+++		endopiriform nucleus (V)
lateral amygdala	++++/+++++		lateral amygdala
basolateral amygdala	++++/+++++		basolateral amygdala
medial amygdala	+/++		medial amygdala
central amygdala	+/++		central amygdala
cortical amygdala	++++/+++++		cortical amygdala
choroid plexus	+/+++++		choroid plexus
Subpallium			Subpallium
diagonal band	+/++		diagonal band
olfactory tuberculum	+/++		olfactory tuberculum
striatum	++		striatum
ventral pallidum	++		ventral pallidum
nucleus accumbens	++/++++		nucleus accumbens
bed nucleus stria terminalis	+/++		bed nucleus stria terminalis
lateral olfactory tract	+/++		lateral olfactory tract
Non-neuronal			Non-neuronal
corpus callosum	+++++		corpus callosum
fimbria	++++/+++++		fimbria
external capsule	++++/+++++		external capsule
fornix	+/++		fornix
internal capsule	+		internal capsule
anterior commissure	+/++		anterior commissure
Olactory Bulb			Olactory Bulb
mitral cell layer	+++++		mitral cell layer
external plexiform	++/+++		external plexiform
internal plexiform	++++/+++++		internal plexiform
glomerula	+++/++++		glomerula
granule cell	+++++		granule cell
ependymal layer	++/+++		ependymal layer
Thalamus			Thalamus
habenula	+/++		habenula
anterodorsal	-/+		anterodorsal
laterodorsal	-/+		laterodorsal
ventrolateral	-/+		ventrolateral
reticular	-/+		reticular
ventromedial	-/+		ventromedial
paraventricular	+/++		paraventricular
centromedial	-/+		centromedial
mediodosolateral	-/+		mediodosolateral
V/D LGN	+		V/D LGN
posterior	+		posterior
subthalamic	-/+		subthalamic
Hypothlamus			Hypothlamus
dorsomedial	-/+		dorsomedial
posterior	-/+		posterior
lateral	-/+		lateral
ventromedial	-/+		ventromedial
Midbrain/Hindbrain			Midbrain/Hindbrain
substantia nigra	-		substantia nigra
ventral tegmentum area	-		ventral tegmentum area
superior colliculus	-/+		superior colliculus
deep gray of SC	-/+		deep gray of SC
periaqueductal gray	+		periaqueductal gray
deep mesencephalic	-/+		deep mesencephalic
Raphe	-		Raphe
pontine	-		pontine
vestibular	-		vestibular
cerebellum	-		cerebellum

## Sheet: Nrxn2 Uchigashima et al., 2019 
Nrxn2αβ expression levels adapted from Uchigashima et al 2019. Brain structures from C57BL6 post natal day 28 mice were used. Approximate expression levels were scored using the rating system outlined from J3-J6 in increasing intensity of blue.
Region	αNrxn2	βNrxn2		Region	αNrxn2	βNrxn2
Telencephalon	score			Telencephalon	Color coded score				(-)	very weak or not detected < or equal to 10 of normalized intentisy
Olfactory bulb (Ob)				Olfactory bulb (Ob)					(+)	weak 10-30% of the normalized intensity
Glomerular layer (Gl)	+	++		Glomerular layer (Gl)					(++)	moderate detection 30-70% of the normalized intesity
Mitral cell layer (Mi)	++	+++		Mitral cell layer (Mi)					(+++)	strong detection > 70% of the normalized intesity
Granule cell layer (GrO)	++	++		Granule cell layer (GrO)
Neocortex (Primary somatosensory cortex: S1)				Neocortex (primary somatosensory cortex: S1)
Layer 1	+	-		Layer 1
Layers 2/3	++	++		Layers 2/3
Layer 4	+	+		Layer 4
Layer 5	++	+		Layer 5
Layer 6	+	+		Layer 6
Neocortex (Primary motor cortex: M1)				Neocortex (primary motor cortex: M1)
Layer 1	+	−		Layer 1
Layers 2/3	++	++		Layers 2/3
Layer 5	++	+		Layer 5
Layer 6	+	+		Layer 6
Neocortex (Primary auditory cortex: A1)				Neocortex (primary auditory cortex: A1)
Layer 1	+	−		Layer 1
Layers 2/3	++	++		Layers 2/3
Layer 4	+	+		Layer 4
Layer 5	++	+		Layer 5
Layer 6	+	+		Layer 6
Retroslpenial granular cortex (RSG)	++	+		Retroslpenial granular cortex (RSG)
Piriform cortex (Pir)	+++	+++		Piriform cortex (Pir)
Lateral entorhinal cortex (LEnt)	++	++		Lateral entorhinal cortex (LEnt)
Medial entorhinal cortex (MEnt)	++	++		Medial entorhinal cortex (MEnt)
Olfactory tubercule (OT)	+	+		Olfactory tubercule (OT)
Hippocampus				Hippocampus
CA1	++	+++		CA1
CA2	+++	+++		CA2
CA3	++	+++		CA3
Subiculum (Su)	++	+		Subiculum (Su)
Dentate gyrus (DG)	++	+++		Dentate gyrus (DG)
Caudate-putamen (CPu)	+	+		Caudate-putamen (CPu)
Nucleus accumbens (NAc)	+	+		Nucleus accumbens (NAc)
Island of Calleja (ICj)	+++	+		Island of Calleja (ICj)
Lateral septal nucleus (LS)	++	+		Lateral septal nucleus (LS)
Nucleus of the diagonal band (NBD)	++	+		Nucleus of the diagonal band (NBD)
Amygdala				Amygdala
Lateral nucleus (LA)	++	++		Lateral nucleus (LA)
Basal nucleus (BA)	++	++		Basal nucleus (BA)
Central nucleus (CA)	++	++		Central nucleus (CA)
Claustrum (Cl)	+	++		Claustrum (Cl)
Diencephalon				Diencephalon
Epithalamus				Epithalamus
Lateral habenular nucleus (LHb)	+	+		Lateral habenular nucleus (LHb)
Medial habenular nucleus (MHb)	+++	++		Medial habenular nucleus (MHb)
Thalamus				Thalamus
Ventral posteromedial nucleus (VPM)	+	+		Ventral posteromedial nucleus (VPM)
Ventral posterolateral nucleus (VPL)	+	+		Ventral posterolateral nucleus (VPL)
Lateral dorsal nucleus (LD)	+	+		Lateral dorsal nucleus (LD)
Lateral posterior nucleus (LP)	+	+		Lateral posterior nucleus (LP)
Mediodorsal nucleus (MD)	+	+		Mediodorsal nucleus (MD)
Centromedian nucleus (CM)	+	+		Centromedian nucleus (CM)
Paraventricular nucleus (PVT)	++	++		Paraventricular nucleus (PVT)
Medial geniculate nucleus (MGN)	+	+		Medial geniculate nucleus (MGN)
Reticular thalamic nucleus (Rt)	+	+		Reticular thalamic nucleus (Rt)
Subthalamic nucleus (STN)	+	+		Subthalamic nucleus (STN)
Hypothalamus				Hypothalamus
Lateral area (LH)	++	+		Lateral area (LH)
Dorsomedial nucleus (DMH)	+++	++		Dorsomedial nucleus (DMH)
Ventromedial nucleus (VMH)	+++	+		Ventromedial nucleus (VMH)
Arcuate nucleus (Arc)	++	++		Arcuate nucleus (Arc)
Midbrain				Midbrain
Superior colliculus(SC)	++	+		Superior colliculus (SC)
Inferior colliculus (IC)	+	++		Inferior colliculus (IC)
Parabigeminal nucleus (PBG)	++	+		Parabigeminal nucleus (PBG)
Periaqueductal gray (PAG)	+	+		Periaqueductal gray (PAG)
Nucleus of Darkschewitsch (ND)	++	+		Nucleus of Darkschewitsch (ND)
Edinger-Westphal nucleus (EW)	++	+		Edinger-Westphal nucleus (EW)
Dorsal raphe nucleus				Dorsal raphe nucleus
Dorsal part (DRD)	++	++		Dorsal part (DRD)
Ventral part (DRV)	++	++		Ventral part (DRV)
Lateral part (DRL)	++	+		Lateral part (DRL)
Substantia nigra pars reticulate (SNr)	+	+		Substantia nigra pars reticulate (SNr)
Substantia nigra pars compacta (SNc)	++	+		Substantia nigra pars compacta (SNc)
Ventral tegmental area (VTA)	++	+		Ventral tegmental area (VTA)
Interpeduncular nucleus (IPN)	++	+		Interpeduncular nucleus (IPN)
Pons				Pons
Dorsal nucleus of lateral lemniscus (DLL)	+	−		Dorsal nucleus of lateral lemniscus (DLL)
Nucleus of trapezoid body (NTB)	−	−		Nucleus of trapezoid body (NTB)
Paraolivary region of superior olivary complex (SOP)	−	−		Paraolivary region of superior olivary complex (SOP)
Pontine reticular nucleus (PRN)	−	−		Pontine reticular nucleus (PRN)
Laterodorsal tegmental nucleus (LDTg)	++	+		Laterodorsal tegmental nucleus (LDTg)
Locus coeruleus (LC)	++	++		Locus coeruleus (LC)
Lateral parabrachial nucleus (LPB)	+	+		Lateral parabrachial nucleus (LPB)
Medial parabrachial nucleus (MPB)	+	+		Medial parabrachial nucleus (MPB)
Ventral cochlear nucleus (VC)	−	+		Ventral cochlear nucleus (VC)
Facial nucleus (VII)	++	+		Facial nucleus (VII)
Principal sensory nucleus of trigeminal nerve (PrV)	−	+		Principal sensory nucleus of trigeminal nerve (PrV)
Medulla				Medulla
Gigantocellular reticular nucleus (GRN)	+	−		Gigantocellular reticular nucleus (GRN)
Spinal nucleus of trigeminal nerve (SpV)	+	+		Spinal nucleus of trigeminal nerve (SpV)
Nucleus of the tractus solitarius (NTS)	++	++		Nucleus of the tractus solitarius (NTS)
Dorsal motor nucleus of vagus nerve (DMX)	++	++		Dorsal motor nucleus of vagus nerve (DMX)
Hypoglossal nucleus (XII)	++	++		Hypoglossal nucleus (XII)
Inferior olivary complex (IO)	+	++		Inferior olivary complex (IO)
Medullary reticular nucleus (MRN)	+	+		Medullary reticular nucleus (MRN)
Lateral reticular nucleus (LRN)	+	+		Lateral reticular nucleus (LRN)
Cerebellum				Cerebellum
Purkinje cell layer (PCL)	++	++		Purkinje cell layer (PCL)
Granule cell layer (GrC)	++	+++		Granule cell layer (GrC)
Molecular layer (ML)	+	-		Molecular layer (ML)

## Sheet: Nrxn2 and Emx1 Alignment
	Alignment of Emx1cre and Nrxn2αβ expression by brain region
	Emx1cre					Nrxn2αβ	Nrxn2 alpha mRNA expression	Nrxn2 beta mRNA expression
						Telencephalon
	Olactory Bulb					Olfactory bulb (Ob)
	glomerula					Glomerular layer (Gl)
	mitral cell layer					Mitral cell layer (Mi)
	granule cell					Granule cell layer (GrO)
	external plexiform
	internal plexiform
	ependymal layer
	neocortex					Neocortex (primary somatosensory cortex: S1)
						Layer 1
						Layers 2/3
						Layer 4
						Layer 5
						Layer 6
						Neocortex (primary motor cortex: M1)
						Layer 1
						Layers 2/3
						Layer 5
						Layer 6
						Neocortex (primary auditory cortex: A1)
						Layer 1
						Layers 2/3
						Layer 4
						Layer 5
						Layer 6
						Retroslpenial granular cortex (RSG)
						Piriform cortex (Pir)
						Lateral entorhinal cortex (LEnt)
						Medial entorhinal cortex (MEnt)
	olfactory tuberculum					Olfactory tubercule (OT)
	hippocampus					Hippocampus
						CA1
						CA2
						CA3
						Subiculum (Su)
						Dentate gyrus (DG)
						Caudate-putamen (CPu)
	nucleus accumbens					Nucleus accumbens (NAc)
						Island of Calleja (ICj)
						Lateral septal nucleus (LS)
						Nucleus of the diagonal band (NBD)
						Amygdala
	lateral amygdala					Lateral nucleus (LA)
	basolateral amygdala					Basal nucleus (BA)
	central amygdala					Central nucleus (CA)
	medial amygdala
	cortical amygdala
						Claustrum (Cl)
	Pallium
	septohippocampus
	ventral piriform
	dorsal piriform
	dorsolateral claustrum
	ventromedial claustrum
	Border Regions
	subpallial septum
	lateral septum
	medial septum
	triangle nucleus septum
	rostroventral septum
	endopiriform nucleus (D)
	endopiriform nucleus (V)
	Subpallium
	diagonal band
	striatum
	ventral pallidum
	bed nucleus stria terminalis
	lateral olfactory tract
						Diencephalon
						Epithalamus
	habenula					Lateral habenular nucleus (LHb)
						Medial habenular nucleus (MHb)
	Thalamus					Thalamus
						Ventral posteromedial nucleus (VPM)
						Ventral posterolateral nucleus (VPL)
						Lateral dorsal nucleus (LD)
						Lateral posterior nucleus (LP)
	mediodosolateral					Mediodorsal nucleus (MD)
	centromedial					Centromedian nucleus (CM)
	paraventricular					Paraventricular nucleus (PVT)
						Medial geniculate nucleus (MGN)
	reticular					Reticular thalamic nucleus (Rt)
	subthalamic					Subthalamic nucleus (STN)
	anterodorsal
	laterodorsal
	ventrolateral
	ventromedial
	V/D LGN
	posterior
	Hypothlamus					Hypothalamus
	lateral					Lateral area (LH)
	dorsomedial					Dorsomedial nucleus (DMH)
	ventromedial					Ventromedial nucleus (VMH)
						Arcuate nucleus (Arc)
	posterior
	Midbrain/Hindbrain					Midbrain
	superior colliculus					Superior colliculus (SC)
						Inferior colliculus (IC)
						Parabigeminal nucleus (PBG)
						Periaqueductal gray (PAG)
						Nucleus of Darkschewitsch (ND)
						Edinger-Westphal nucleus (EW)
						Dorsal raphe nucleus
						Dorsal part (DRD)
						Ventral part (DRV)
						Lateral part (DRL)
	substantia nigra					Substantia nigra pars reticulate (SNr)
						Substantia nigra pars compacta (SNc)
	ventral tegmentum area					Ventral tegmental area (VTA)
						Interpeduncular nucleus (IPN)
	deep gray of SC
	periaqueductal gray
	deep mesencephalic
	Raphe
	vestibular
						Pons
						Dorsal nucleus of lateral lemniscus (DLL)
						Nucleus of trapezoid body (NTB)
						Paraolivary region of superior olivary complex (SOP)
	pontine					Pontine reticular nucleus (PRN)
						Laterodorsal tegmental nucleus (LDTg)
						Locus coeruleus (LC)
						Lateral parabrachial nucleus (LPB)
						Medial parabrachial nucleus (MPB)
						Ventral cochlear nucleus (VC)
						Facial nucleus (VII)
						Principal sensory nucleus of trigeminal nerve (PrV)
						Medulla
						Gigantocellular reticular nucleus (GRN)
						Spinal nucleus of trigeminal nerve (SpV)
						Nucleus of the tractus solitarius (NTS)
						Dorsal motor nucleus of vagus nerve (DMX)
						Hypoglossal nucleus (XII)
						Inferior olivary complex (IO)
						Medullary reticular nucleus (MRN)
						Lateral reticular nucleus (LRN)
	cerebellum					Cerebellum
						Purkinje cell layer (PCL)
						Granule cell layer (GrC)
						Molecular layer (ML)
	Non-neuronal
	corpus callosum
	fimbria
	external capsule
	fornix
	internal capsule
	anterior commissure
	choroid plexus
