# Supplementary material for: Conditional deletion of Neurexin-2 alters neuronal network activity in hippocampal circuitries and leads to spontaneous seizures
Source: Transl Psychiatry. 2023 Mar 20;13:97. doi: 10.1038/s41398-023-02394-6 (PMC10027846; doi:10.1038/s41398-023-02394-6)
Supplement: Supplementary file 7 — Supplementary Data [file 41398_2023_2394_MOESM7_ESM.xlsx]

## Sheet: Fig 1
Fig 1c	Quantitative RT-PCR for Nrxn1, Nrxn2 and Nrxn3 expression in cortex, hippocampus and cerebellum in WT and Nrxn2 cKO mice
Raw data for expression levels of Nrxn2 in cortex, hippocampus and cerebellum of WT and Nrxn2 cKO mice
	Cortex			Hippocampus			Cerebellum
	Relative Nrxn2α mRNA levels			Relative Nrxn2α mRNA levels			Relative Nrxn2α mRNA levels
	(normalized to β-actin)			(normalized to β-actin)			(normalized to β-actin)
	WT	cKO		WT	cKO		WT	cKO
	0.0150928	0.00497875		0.00965171	0.00396078		0.02836	0.0311419
	0.015625	0.00567958		0.0117191	0.00326206		0.0322401	0.0204749
	0.0202631	0.00652412		0.0141309	0.00466686		0.0290564	0.0301855
		0.00579892			0.00464534
Average	0.0169936	0.00574534		0.0118339	0.00413376		0.0298855	0.0272674
SEM	0.00164195	0.000316406		0.00129431	0.000333627		0.00119435	0.00340747
Statistical test: Student's t-test				Statistical test: Student's t-test			Statistical test: Student's t-test
P value	0.0005			P value	0.0011		P value	0.5086
P value summary	***			P value summary	**		P value summary	ns
Raw data for expression levels of Nrxn1 in cortex, hippocampus and cerebellum of WT and Nrxn2 cKO mice
	Cortex			Hippocampus			Cerebellum
	Relative Nrxn1mRNA levels			Relative Nrxn1mRNA levels			Relative Nrxn1mRNA levels
	(normalized to β-actin)			(normalized to β-actin)			(normalized to β-actin)
	WT	cKO		WT	cKO		WT	cKO
	0.61132	0.798298		0.600818	0.526681		0.771105	0.373712
	0.898132	0.515842		0.514057	1.05336		0.771105	0.946058
	0.25	0.273573		0.216134	0.153893		0.285191	0.20733
Average	0.586484	0.529238		0.44367	0.577978		0.609134	0.509033
SEM	0.187511	0.151623		0.116492	0.260918		0.161971	0.223729
Statistical test: Student's t-test				Statistical test: Student's t-test			Statistical test: Student's t-test
P value	0.824			P value	0.6628		P value	0.7354
P value summary	ns			P value summary	ns		P value summary	ns
Raw data for expression levels of Nrxn3 in cortex, hippocampus and cerebellum of WT and Nrxn2 cKO mice
	Cortex			Hippocampus			Cerebellum
	Relative Nrxn3α mRNA levels			Relative Nrxn3α mRNA levels			Relative Nrxn3α mRNA levels
	(normalized to β-actin)			(normalized to β-actin)			(normalized to β-actin)
	WT	cKO		WT	cKO		WT	cKO
	0.11344	0.141121		0.114229	0.102238		0.124568	0.0947323
	0.152301	0.141121		0.101532	0.127185		0.133972	0.146097
	0.110338	0.123279		0.0871715	0.0758872		0.0818996	0.0642571
Average	0.12536	0.135173		0.100977	0.10177		0.11348	0.101696
SEM	0.0135005	0.00594715		0.00781573	0.0148102		0.0160217	0.0238803
Statistical test: Student's t-test				Statistical test: Student's t-test			Statistical test: Student's t-test
P value	0.5423			P value	0.9645		P value	0.7029
P value summary	ns			P value summary	ns		P value summary	ns

## Sheet: Fig 2
Fig 2	Social and repetitive behaviors in WT and Nrxn2 cKO mice
Fig 2b	Raw data for interaction time with cues in male and female WT and Nrxn2 cKO mice															Fig 2c	Raw data for time spent in center chamber in male and female WT and Nrxn2 cKO mice							Fig 2d	Raw data for peer/object ratio in WT and Nrxn2 cKO mice			Fig 2e	Raw data for olfactory habituation/dishabituation in WT and Nrxn2 cKO mice
	WT (males)				cKO (males)				WT (females)				cKO (females)				WT (males)	cKO (males)			WT (females)	cKO (females)			WT	cKO			WT (males)							cKO (males)							WT (females)
	Interaction time	Interaction time			Interaction time	Interaction time			Interaction time	Interaction time			Interaction time	Interaction time			Time spent in	Time spent in			Time spent in	Time spent in			Peer/object ratio	Peer/object ratio			Sniffing time (s)	Sniffing time (s)	Sniffing time (s)	Sniffing time (s)	Sniffing time (s)			Sniffing time (s)	Sniffing time (s)	Sniffing time (s)	Sniffing time (s)	Sniffing time (s)			Sniffing time (s)	Sniffing time (s)	Sniffing time (s)	Sniffing time (s)	Sniffing time (s)
	with peer (s)	with object (s)			with peer (s)	with object (s)			with peer (s)	with object (s)			with peer (s)	with object (s)			center chamber (s)	center chamber (s)			center chamber (s)	center chamber (s)			1.71189	1.34303			Water	Almond	Coffee	Social-1	Social-2			Water	Almond	Coffee	Social-1	Social-2			Water	Almond	Coffee	Social-1	Social-2
	254.9	148.9			240	178.7			217.1	165.7			190.7	184.2			65.8	71.9			50.7	67.9			1.45218	1.47455		Trial# 1	6	4	4	9	5		Trial# 1	4	8	1	5	3		Trial# 1	5	5	4	6	10		Trial# 1
	223.2	153.7			243.3	165			240.7	97.2			98.5	193.6			112	58.8			64.3	147.5			2.01044	0.81277			3	0	0	1.66	0			5	3	1	4	3			4	6	2	3	0
	154	76.6			188.4	231.8			242.4	82.4			131.6	137.3			169.9	61.6			101.1	144.6			1.3102	1.19383			2	5	7	4	8			2	0	0	0	0			5.26	4	5.71	1	3
	255.1	100.9			247.6	207.4			217.7	72.1			245.9	119.8			77.8	31.1			130.4	91.3			2.47634	1.6166			8	6.38	3	5.91	4			2	9	5	8	2			3	3.68	2.24	2.2	4
	259.5	113.2			286.3	177.1			229.9	143.1			213	195.5			119.6	41.2			62	44.8			2.94175	1.34783																	9	2.08	6	2.33	11
					310	230							78.9	87				60				251			3.01942	1.0333		Average	4.75	3.845	3.5	5.1425	4.25		Average	3.25	5	1.75	4.25	2		Average	5.252	4.152	3.99	2.906	5.6		Average
					229.6	222.2												35.9							1.60657	1.03529		SEM	1.37689	1.37138	1.44338	1.55195	1.65202		SEM	0.75	2.12132	1.10868	1.65202	0.707107		SEM	1.01858	0.658532	0.837293	0.837995	2.11187		SEM
Average	229.34	118.66		Average	249.314	201.743		Average	229.56	112.1		Average	159.767	152.9		Average	109.02	51.5		Average	81.7	124.517			2.52825	0.508781		Trial # 2	2	7	7	2	3		Trial # 2	4	3	0	2	2		Trial # 2	4	1	1	1	1		Trial # 2
SEM	19.9253	14.5886		SEM	14.8611	10.5115		SEM	5.40829	18.0805		SEM	27.2617	18.3782		SEM	18.2618	5.79269		SEM	14.8322	30.3277			2.2924	0.958485			3	4.46	3.25	1.13	0			2.93	3	1	1	0			5	0	3	0	0
																										2.05259			2	0	5	8	4			1	0	4	0	3			4.31	3	4.47	1.68	2
	Statistical test: RM two-way ANOVA followed by Sidak's post hoc test							Statistical test: RM two-way ANOVA followed by Sidak's post hoc test									Statistical test: Student's t-test			Statistical test: Student's t-test						1.08951			4	6.51	8	4.44	4			2	7	4	5	7			0	1.23	1.11	2.18	5.37
																	P value	0.0315		P value	0.266					0.906897																	0	2.61	0	0.54	0
	Dependent variable: Cue (social v/s non-social)							Dependent variable: Cue (social v/s non-social)									P value summary	*		P value summary	ns			Average	2.13494	1.18257		Average	2.75	4.4925	5.8125	3.8925	2.75		Average	2.4825	3.25	2.25	2	3		Average	2.662	1.568	1.916	1.08	1.674		Average
																								SEM	0.19291	0.108997		SEM	0.478714	1.59534	1.05759	1.53797	0.946485		SEM	0.641202	1.43614	1.03078	1.08012	1.47196		SEM	1.09875	0.549176	0.801802	0.389513	0.995628		SEM
	ANOVA table	F (DFn, DFd)	P value	P value summary				ANOVA table	F (DFn, DFd)	P value	P value summary																	Trial # 3	2	3	4	1	6		Trial # 3	2	1	NA	1	2		Trial # 3	1	1	0	3	0		Trial # 3
	Cue x genotype	F (1, 10) = 5.301	P=0.0441	*				Cue x genotype	F (1, 9) = 8.910	P=0.0153	*														Statistical test: Student's t-test				0	1.21	7.63	0	0			0	0	NA	1	0			6	2	2	0	0
	Cue	F (1, 10) = 33.33	P=0.0002	***				Cue	F (1, 9) = 11.26	P=0.0084	**														P value	0.0002			1	1	2	11	1			0	1	5	0	0			1.63	1	1.84	1.66	4
	Genotype	F (1, 10) = 10.22	P=0.0095	**				Genotype	F (1, 9) = 0.4544	P=0.5172	ns														P value summary	***			2	6.98	4	0.36	4			5	5	4	5	4			2	1.85	0	0	0
																																											0	0	NA	1.44	5.34
	Sidak's post hoc test							Sidak's post hoc test																				Average	1.25	3.0475	4.4075	3.09	2.75		Average	1.75	1.75	4.5	1.75	1.5		Average	2.126	1.17	0.96	1.22	1.868		Average
																									WT (males)	cKO (males)		SEM	0.478714	1.3855	1.17305	2.64476	1.37689		SEM	1.18145	1.10868	0.5	1.10868	0.957427		SEM	1.0261	0.359026	0.555218	0.565119	1.16337		SEM
	Peer v/s object							Peer v/s object																	Peer/object ratio	Peer/object ratio
																									1.71189	1.34303			Statistical analyses for WT and Nrxn2 cKO mice (both sexes combined)					Statistical analyses for male WT and Nrxn2 cKO mice						Statistical analyses for female WT and Nrxn2 cKO mice
		Mean of interaction	Mean of interaction	P value	P value summary				Mean of interaction	Mean of interaction	P value	P value summary													1.45218	1.47455
		time with peer (s)	time with object (s)						time with peer (s)	time with object (s)															2.01044	0.81277			Water					Water						Water
	WT mice	229.34	118.66	0.0007	###			WT mice	229.56	112.1	0.004	##													2.52825	1.19383
	Nrxn2 cKO	249.31	201.74	0.045	#			Nrxn2 cKO	159.77	152.9	0.9557	ns													2.2924	1.6166			Statistical test: RM two-way ANOVA					Statistical test: RM two-way ANOVA						Statistical test: RM two-way ANOVA
																										1.34783
	WT v/s Nrxn2 cKO mice							WT v/s Nrxn2 cKO mice																		1.0333			Dependent variable: Trial					Dependent variable: Trial						Dependent variable: Trial
		Mean of interaction	Mean of interaction	P value	P value summary				Mean of interaction	Mean of interaction	P value	P value summary												Average	1.99903	1.26027			ANOVA table	F (DFn, DFd)	P value	P value summary		ANOVA table	F (DFn, DFd)	P value	P value summary			ANOVA table	F (DFn, DFd)	P value	P value summary
		time of male WT mice (s)	time of male Nrxn2 cKO mice (s)						time of male WT mice (s)	time of male Nrxn2 cKO mice (s)														SEM	0.19336	0.10277			Trial x genotype	F (2, 30) = 2.007	P=0.1520	ns		Trial x genotype	F (2, 12) = 0.8111	P=0.4673	ns			Trial x genotype	F (2, 14) = 1.068	P=0.3700	ns
	Peer	229.34	249.31	0.5858	ns			Peer	229.56	159.77	0.048	*																	Trial	F (1.617, 24.25) = 7.424	P=0.0049	**		Trial	F (1.546, 9.278) = 4.999	P=0.0400	*			Trial	F (1.447, 10.13) = 2.321	P=0.1547	ns
	Object	118.66	201.74	0.0017	**			Object	112.1	152.9	0.3074	ns													Statistical test: Student's t-test				Genotype	F (1, 15) = 5.325	P=0.0357	*		Genotype	F (1, 6) = 0.2419	P=0.6403	ns			Genotype	F (1, 7) = 9.061	P=0.0197	*
																									P value	0.0044
																									P value summary	**			Almond					Almond						Almond
																													Statistical test: RM two-way ANOVA					Statistical test: RM two-way ANOVA						Statistical test: RM two-way ANOVA
																									WT (females)	cKO (females)
																									Peer/object ratio	Peer/object ratio			ANOVA table	F (DFn, DFd)	P value	P value summary		ANOVA table	F (DFn, DFd)	P value	P value summary			ANOVA table	F (DFn, DFd)	P value	P value summary
																									1.3102	1.03529			Trial x genotype	F (2, 30) = 0.05751	P=0.9442	ns		Trial x genotype	F (2, 12) = 0.9641	P=0.4090	ns			Trial x genotype	F (2, 14) = 0.6833	P=0.5210	ns
																									2.47634	0.508781			Trial	F (1.501, 22.51) = 6.560	P=0.0096	**		Trial	F (1.626, 9.756) = 2.153	P=0.1715	ns			Trial	F (1.347, 9.429) = 6.017	P=0.0286	*
																									2.94175	0.958485			Genotype	F (1, 15) = 0.4096	P=0.5318	ns		Genotype	F (1, 6) = 0.06350	P=0.8095	ns			Genotype	F (1, 7) = 1.772	P=0.2249	ns
																									3.01942	2.05259
																									1.60657	1.08951			Coffee					Coffee						Coffee
																										0.906897
																													Statistical test: Mixed-effects model					Statistical test: Mixed-effects model						Statistical test: Mixed-effects model
																								Average	2.27085	1.09193
																								SEM	0.347621	0.209618			ANOVA table	F (DFn, DFd)	P value	P value summary		ANOVA table	F (DFn, DFd)	P value	P value summary			ANOVA table	F (DFn, DFd)	P value	P value summary
																													Trial x genotype	F (2, 27) = 0.3035	0.7407	ns		Trial x genotype	F (2, 16) = 1.046	0.3743	ns			Trial x genotype	F (2, 13) = 0.1313	0.8781	ns
																									Statistical test: Student's t-test				Trial	F (1.434, 19.36) = 0.8010	0.4247	ns		Trial	F (1.494, 11.95) = 1.252	0.3078	ns			Trial	F (1.100, 7.148) = 6.908	0.0316	*
																									P value	0.0144			Genotype	F (1, 15) = 1.073	0.3168	ns		Genotype	F (1, 16) = 3.004	0.1023	ns			Genotype	F (1, 7) = 0.05897	0.8151	ns
																									P value summary	*
																													Social-1					Social-1						Social-1
																													Statistical test: RM two-way ANOVA					Statistical test: RM two-way ANOVA						Statistical test: RM two-way ANOVA
																													ANOVA table	F (DFn, DFd)	P value	P value summary		ANOVA table	F (DFn, DFd)	P value	P value summary			ANOVA table	F (DFn, DFd)	P value	P value summary
																													Trial x genotype	F (2, 30) = 0.9329	P=0.4045	ns		Trial x genotype	F (2, 12) = 0.07762	P=0.9258	ns			Trial x genotype	F (2, 14) = 2.931	P=0.0864	ns
																													Trial	F (1.921, 28.81) = 6.509	P=0.0051	**		Trial	F (1.164, 6.986) = 1.757	P=0.2312	ns			Trial	F (1.386, 9.704) = 6.403	P=0.0235	*
																													Genotype	F (1, 15) = 0.2060	P=0.6564	ns		Genotype	F (1, 6) = 0.5439	P=0.4887	ns			Genotype	F (1, 7) = 3.874	P=0.0897	ns
																													Social-2					Social-2						Social-2
																													Statistical test: RM two-way ANOVA					Statistical test: RM two-way ANOVA						Statistical test: RM two-way ANOVA
																													ANOVA table	F (DFn, DFd)	P value	P value summary		ANOVA table	F (DFn, DFd)	P value	P value summary			ANOVA table	F (DFn, DFd)	P value	P value summary
																													Trial x genotype	F (2, 30) = 1.265	P=0.2969	ns		Trial x genotype	F (2, 12) = 0.8636	P=0.4463	ns			Trial x genotype	F (2, 14) = 0.4981	P=0.6181	ns
																													Trial	F (1.622, 24.33) = 3.661	P=0.0490	*		Trial	F (1.738, 10.43) = 0.5909	P=0.5489	ns			Trial	F (1.534, 10.74) = 3.147	P=0.0928	ns
																													Genotype	F (1, 15) = 1.564	P=0.2302	ns		Genotype	F (1, 6) = 0.6475	P=0.4517	ns			Genotype	F (1, 7) = 0.7341	P=0.4199	ns
																													Note: Mixed effects model was used for analyses in which data points were missing					Note: Mixed effects model was used for analyses in which data points were missing						Note: Mixed effects model was used for analyses in which data points were missing
[truncated: 33 more columns]

## Sheet: Fig 3
Fig 3	Anxiety and cognitive behaviors in WT and Nrxn2 cKO mice
Fig 3a	Raw data for time in open and periphery in WT and Nrxn2 cKO mice							Fig 3b	Raw data for distance travelled and velocity in WT and Nrxn2 cKO mice							Fig 3c	Raw data for time in open and closed arms in WT and Nrxn2 cKO mice							Fig 3d	Raw data for open and closed arm entries in WT and Nrxn2 cKO mice							Fig 3e	Raw data for time in light and dark compartments in WT and Nrxn2 cKO mice							Fig 3f	Raw data for total transitions in WT and Nrxn2 cKO mice				Fig 3g	Raw data for discrimination index in training and test session in WT and Nrxn2 cKO mice
	WT	cKO			WT	cKO			WT	cKO			WT	cKO			WT	cKO			WT	cKO			WT	cKO			WT	cKO			WT	cKO			WT	cKO			WT	cKO				WT		cKO
	Time in	Time in			Time in	Time in			Distance	Distance			Velocity (m/s)	Velocity (m/s)			Time in	Time in			Time in	Time in			Open arm entries	Open arm entries			Closed arm entries	Closed arm entries			Time in	Time in			Time in	Time in			Total number	Total number				Discrimination index	Discrimination index	Discrimination index	Discrimination index
	periphery (s)	periphery (s)			center (s)	center (s)			travelled (m)	travelled (m)			Mean Speed	Mean Speed			open arms (s)	open arms (s)			closed arms (s)	closed arms (s)			20	19			25	18			light compartment (s)	light compartment (s)			dark compartment (s)	dark compartment (s)			of transitions	of transitions				in training session	in test session	in training session	in test session
	219.3	277.3			80.7	22.7			45.217	49.936			0.151	0.166			40.4	80			232	196			14	6			23	13			148	280			448	320			27	27				-70.4648	-8.2083	-1.77805	33.8104
	192.2	241.5			107.8	58.5			33.659	39.915			0.112	0.133			55.9	12			220	273			21	16			37	18			243	248			352	352			11	37				4.65549	63.1356	16.2393	41.994
	231.2	250.9			68.8	49.1			4.859	29.809			0.056	0.134			73.3	83.6			160	190.7			11	14			14	15			334	219			261	381			22	35				2.87582	24.431	-24.7387	31.7382
	187.8	96.4			112.2	203.6			35.958	40.273			0.067	0.064			91	53.1			133	227.8			8	10			30	28			202	235			393	365			27	23				-12.9032	19.6262	-45.4824	-18.362
	243.6	269.6			56.4	30.4			19.148	19.087			0.139	0.088			14.1	32			229.5	234.9			16	13			25	21			210	89			390	488			15	13				2.37467	44.0135	2.08333	17.7978
	270	248.5			30	51.5			16.736	26.452			0.144	0.063			72.8	41			188.5	229.9			24	29			44	36			140	190			460	410			14	19				32.8976	56.1338	24.7619	30.3571
	267.6	188.3			32.4	111.7			19.952	18.926			0.178	0.056			73.1	87.7			165.6	154.1			29	20			40	24			110	347			470	253			13	11				-58.831	3.95833	2.52366	-2.17391
	241.1	269			58.9	31			41.627	16.797			0.094	0.135			87	53.8			152.1	205.7				14				13			376	345			206	255			22	19						5.58799	30.1384
	254.3	268.1			45.7	31.9			43.323	40.536			0.059	0.104				68.3				212.6											213	291			377	309			8	22						0.160514	8.90805
	271.4	264.6			28.6	35.4			53.361	31.188			0.179	0.164		Average	63.45	56.8333		Average	185.087	213.856		Average	17.875	15.6667		Average	29.75	20.6667			109	148			485	452			22	16			Average	-14.1993	29.0129	-2.2936	19.3565
	278.1	164.8			21.9	135.2			28.206	49.125			0.137	0.095		SEM	9.07794	8.52931		SEM	13.5054	11.1097		SEM	2.45995	2.19216		SEM	3.53427	2.53859			350	208			244	392			22	20			SEM	14.0572	10.056	7.02702	6.57202
	300	229.1			0	70.9			17.838	28.406			0.016	0.117																			178	115			417	485			27	17
	258.2	191.1			41.8	108.9			53.72	35.206			0.12	0.107			Statistical test: Student's t-test			Statistical test: Student's t-test					Statistical test: Student's t-test			Statistical test: Student's t-test					83	145			498	457			21	14				Statistical test: RM two-way ANOVA followed by Sidak's post hoc test
	220.6	225.3			79.4	74.7			40.997	32.025			0.064	0.072			P value	0.6029		P value	0.1192				P value	0.5114		P value	0.0508				136				428				24
		269.2				30.8				21.662				0.099			P value summary	ns		P value summary	ns				P value summary	ns		P value summary	ns				211				387				21					Dependent variable: Session (Training v/s testing)
Average	245.386	230.247		Average	54.6143	69.7533		Average	32.4715	31.9562		Average	0.108286	0.106467
SEM	8.68721	13.0562		SEM	8.68721	13.0562		SEM	4.00192	2.7203		SEM	0.0133484	0.00905111																																ANOVA table	F (DFn, DFd)	P value	P value summary
																	WT (male)	cKO (male)		WT (male)	cKO (male)				WT (male)	cKO (male)		WT (male)	cKO (male)											Average	19.7333	21				Genotype x session	F (1, 14) = 5.596	P=0.0330	*
	Statistical test: Student's t-test			Statistical test: Student's t-test					Statistical test: Student's t-test			Statistical test: Student's t-test					Time in	Time in		Time in	Time in				Open arm entries	Open arm entries		Closed arm entries	Closed arm entries											SEM	1.56591	2.2014				Genotype	F (1, 14) = 0.008241	P=0.9290	ns
	P value	0.34997		P value	0.34997				P value	0.915		P value	0.9099				open arms (s)	open arms (s)		closed arms (s)	closed arms (s)				20	19		25	18																	Session	F (1, 14) = 50.64	P<0.0001	****
	P value summary	ns		P value summary	ns				P value summary	ns		P value summary	ns				40.4	80		232	196				14	6		23	13												Statistical test: Student's t-test
																	55.9	12		220	273				21	16		37	18			Average	202.867	220		Average	387.733	378.385			P value	0.636569				Sidak's post hoc test
	WT (male)	cKO (male)		WT (male)	cKO (male)				WT (male)	cKO (male)		WT (male)	cKO (male)				73.3	83.6		160	190.7				11	14		14	15			SEM	23.3509	22.849		SEM	22.9796	22.1036			P value summary	ns
	Time in	Time in		Time in	Time in				Distance	Distance		Velocity (m/s)	Velocity (m/s)				91	53.1		133	227.8					10			28																	Training session v/s testing session
	periphery (s)	periphery (s)		center (s)	center (s)				travelled (m)	travelled (m)		Mean Speed	Mean Speed					32			234.9			Average	16.5	13		24.75	18.4				Statistical test: Student's t-test			Statistical test: Student's t-test
	219.3	164.8		80.7	135.2				45.217	49.936		0.151	0.166			Average	65.15	52.14	Average	186.25	224.48			SEM	2.39792	2.28035		4.73242	2.5807				P value	0.606894		P value	0.773494				WT (male)	cKO (male)					Discrimination index	Discrimination index	P value
	192.2	229.1		107.8	70.9				33.659	39.915		0.112	0.133			SEM	10.9269	13.7544	SEM	23.7289	14.8761				Statistical test: Student's t-test			Statistical test: Student's t-test					P value summary	ns		P value summary					Total number	Total number					in training session	in testing session
	231.2	191.1		68.8	108.9				16.736	40.273		0.056	0.134												P value	0.32882		P value	0.251745												of transitions	of transitions				WT mice	-14.2	29.01	<0.0001
	187.8	225.3		112.2	74.7				19.952	19.087		0.067	0.064				Statistical test: Student's t-test			Statistical test: Student's t-test					P value summary	ns		P value summary	ns												27	27				Nrxn2 cKO	-2.29	19.36	0.0059
	254.3	277.3		45.7	22.7				17.838	26.452		0.059	0.088				P value	0.500404		P value	0.196946												WT (male)	cKO (male)		WT (male)	cKO (male)				11	37
	271.4	241.5		28.6	58.5				53.72	18.926		0.179	0.063				P value summary	ns		P value summary	ns				WT (female)	cKO (female)		WT (female)	cKO (female)				Time in	Time in		Time in	Time in				22	35				WT v/s Nrxn2 cKO mice
	278.1	250.9		21.9	49.1				40.997	16.797		0.137	0.056												Open arm entries	Open arm entries		Closed arm entries	Closed arm entries				light compartment (s)	light compartment (s)		dark compartment (s)	dark compartment (s)				27	23
		96.4			203.6					28.406			0.095												8	13		30	21				148	280		448	320				15	13					Discrimination index	Discrimination index	P value
		269.6			30.4					35.206			0.117				WT (female)	cKO (female)		WT (female)	cKO (female)				16	29		25	36				243	248		352	352				14	19					of WT mice	of Nrxn2 cKO mice
		248.5			51.5					32.025			0.107				Time in	Time in		Time in	Time in				24	20		44	24				334	219		261	381				13	11				Training	-14.2	-2.29	0.6091
		188.3			111.7					21.662			0.072				open arms (s)	open arms (s)		closed arms (s)	closed arms (s)				29	14		40	13				202	235		393	365				22	19				Testing	29.01	19.36	0.7197
								Average	32.5884	29.8805	Average	0.108714	0.0995455				14.1	41		229.5	229.9												210	89		390	488					22
Average	233.471	216.618		66.5286	83.3818			SEM	5.57722	3.2094	SEM	0.0185994	0.0106561				72.8	87.7		188.5	154.1			Average	19.25	19		34.75	23.5				140	190		460	410
SEM	13.6794	15.9892		13.6794	15.9892				Statistical test: Student's t-test			Statistical test: Student's t-test					73.1	53.8		165.6	205.7			SEM	4.60751	3.67423		4.38511	4.7697				110	347		470	253									WT (male)		cKO (male)
	Statistical test: Student's t-test			Statistical test: Student's t-test					P value	0.6562		P value	0.6506				87	68.3		152.1	212.6												376	345		206	255			Average	18.875	22.8889				Discrimination index	Discrimination index	Discrimination index	Discrimination index
	P value	0.472949		P value	0.472949				P value summary	ns		P value summary	ns			Average	61.75	62.7	Average	183.925	200.575				Statistical test: Student's t-test			Statistical test: Student's t-test						291			309			SEM	2.26335	2.96481				in training session	in test session	in training session	in test session
	P value summary	ns		P value summary	ns											SEM	16.225	10.0269	SEM	16.9476	16.3063				P value	0.967539		P value	0.133182																	2.37467	44.0135	-1.77805	33.8104
									WT (female)	cKO (female)		WT (female)	cKO (female)												P value summary	ns		P value summary	ns												Statistical test: Student's t-test					32.8976	56.1338	16.2393	41.994
	WT (female)	cKO (female)		WT (female)	cKO (female)				Distance	Distance		Velocity (m/s)	Velocity (m/s)				Statistical test: Student's t-test			Statistical test: Student's t-test												Average	220.375	249.333		372.5	348.111				P value	0.308163				-58.831	3.95833	-24.7387	31.7382
	Time in	Time in		Time in	Time in				travelled (m)	travelled (m)		Mean Speed	Mean Speed				P value	0.961892		P value	0.511365											SEM	33.2651	26.8023		33.8495	24.9491				P value summary	ns						-45.4824	-18.362
	periphery (s)	periphery (s)		center (s)	center (s)				4.859	29.809		0.139	0.135				P value summary	ns		P value summary	ns																											2.52366	-2.17391
	243.6	269		56.4	31				35.958	40.536		0.144	0.104																				Statistical test: Student's t-test			Statistical test: Student's t-test												5.58799	30.1384
	270	268.1		30	31.9				19.148	31.188		0.178	0.164																				P value	0.504073		P value	0.564725				WT (female)	cKO (female)						0.160514	8.90805
	267.6	264.6		32.4	35.4				41.627	49.125		0.094	0.099																				P value summary	ns		P value summary	ns				Total number	Total number
	241.1	269.2		58.9	30.8				43.323			0.016																													of transitions	of transitions			Average	-7.85291	34.7019	-6.78395	18.0076
	300			0					53.361			0.12																					WT (female)	cKO (female)		WT (female)	cKO (female)				8	16			SEM	26.969	15.7649	7.9627	8.41427
	258.2			41.8					28.206			0.064																					Time in	Time in		Time in	Time in				22	20
	220.6			79.4																													light compartment (s)	light compartment (s)		dark compartment (s)	dark compartment (s)				22	17				Statistical test: RM two-way ANOVA followed by Sidak's post hoc test
																																	213	148		377	452				27	14
								Average	32.3546	37.6645	Average	0.107857	0.1255																				109	208		485	392				21					Dependent variable: Session (Training v/s testing)
								SEM	6.18787	4.50224	SEM	0.0206426	0.0151024																				350	115		244	485				24
Average	257.3	267.725		42.7	32.275																												178	145		417	457				21					ANOVA table	F (DFn, DFd)	P value	P value summary
SEM	9.62202	1.06878		9.62202	1.06878				Statistical test: Student's t-test			Statistical test: Student's t-test																					83			498				Average	20.7143	16.75				Session x Genotype	F (1, 8) = 1.745	P=0.2231	ns
	Statistical test: Student's t-test			Statistical test: Student's t-test					P value	0.5692		P value	0.571																				136			428				SEM	2.26479	1.25				Session	F (1, 8) = 25.09	P=0.0010	**
	P value	0.44498		P value	0.44498				P value summary	ns		P value summary	ns																				211			387										Genotype	F (1, 8) = 0.2056	P=0.6623	ns
	P value summary	ns		P value summary	ns																											Average	182.857	154	Average	405.143	446.5				Statistical test: Student's t-test
																																SEM	33.5527	19.4808	SEM	31.9042	19.564				P value	0.246357				WT (female)		cKO (female)
																																									P value summary	ns				Discrimination index	Discrimination index	Discrimination index	Discrimination index
																																	Statistical test: Student's t-test			Statistical test: Student's t-test										in training session	in test session	in training session	in test session
																																	P value	0.559074		P value	0.386669									-70.4648	-8.2083	2.08333	17.7978
																																	P value summary	ns		P value summary	ns									4.65549	63.1356	24.7619	30.3571
																																														2.87582	24.431
																																														-12.9032	19.6262
																																													Average	-20.9778	26.4528	13.4226	24.0775
																																													SEM	24.7488	20.62	11.3393	6.27966
																																														Statistical test: RM two-way ANOVA followed by Sidak's post hoc test
																																														Dependent variable: Session (Training v/s testing)
																																														ANOVA table	F (DFn, DFd)	P value	P value summary
																																														Session x Genotype	F (1, 4) = 4.737	P=0.0951	ns
																																														Session	F (1, 4) = 12.82	P=0.0231	*
																																														Genotype	F (1, 4) = 0.4445	P=0.5415	ns
[truncated: 1 more columns]

## Sheet: Fig 4
Fig 4	Rapid Golgi-staining in CA1 pyramidal neurons in WT and Nrxn2 cKO mice
Fig 4c	Raw data for cortical cell layer thickness in WT and Nrxn2 cKO mice																			Fig 4e	Raw data for Sholl analysis of WT and Nrxn2 cKO mice													Fig 4g	Raw data for spine density in WT and Nrxn2 cKO mice			Fig 4h	Raw data for mature spine density in WT and Nrxn2 cKO mice				Fig 4i	Raw data for immature spine density in WT and Nrxn2 cKO mice			Fig 4j	Raw data for ratio of immature to mature spines in WT and Nrxn2 cKO mice
	WT	cKO			WT	cKO			WT	cKO			WT	cKO			WT	cKO					Average number of intersections						Average number of intersections						WT	cKO			WT	cKO				WT	cKO			WT	cKO
	Layer I	Layer I			Layer II-III	Layer II-III			Layer IV	Layer IV			Layer V	Layer V			Layer VI	Layer VI			Distance from	Distance from	WT # 1	WT # 2	WT # 3		Distance from	Distance from	cKO # 1	cKO # 2	cKO # 3	cKO # 4			Number of	Number of			Number of mature	Number of mature				Number of immature	Number of immature			Number of immature spines/	Number of immature spines/
	thickness (µ)	thickness (µ)			thickness (µ)	thickness (µ)			thickness (µ)	thickness (µ)			thickness (µ)	thickness (µ)			thickness (µ)	thickness (µ)			soma (pixels)	soma (µm)					soma (pixels)	soma (µm)							spines per 10 µm	spines per 10 µm			spines per 10 µm	spines per 10 µm				spines per 10 µm	spines per 10 µm			mature spines	mature spines
	87.0037	132.071			327.178	313.46			330.448	313.392			95.9719	139.099			57.2742	83.4887			10	2.5613	1	1	1		10	2.5613	1	1	1	1			10.6501	18.9909			(head diameter > 0.6 µm)	(head diameter > 0.6 µm)				(head diameter > 0.6 µm	(head diameter > 0.6 µm			0.372093	5.41176
	89.945	134.007			387.98	340.745			325.066	309.645			120.498	111.787			43.9953	56.7193			30	7.6839	1	1.5	1		30	7.6839	1	1	1	1			9.74455	19.8668			0	2.96189				10.6501	16.029			1.06818	8.875
	107.076	158.602			320.976	268.264			355.398	305.522			108.308	121.735			54.5092	59.9048			50	12.8065	1	1.25	1		50	12.8065	1.2	1	1.25	1.25			15.0277	15.9232			7.10196	2.01183				2.64259	17.855			0.154639	4.64286
	111.693	117.186			369.752	268.403			273.984	371.014			115.892	109.347			61.0996	64.3907			70	17.9291	1	1.25	1		70	17.9291	1.6	2.33333	1.25	1.75			16.5047	6.61914			7.26613	2.82183				7.76155	13.1014			5.63636	3
	96	164.853			221.977	285.821			319.981	384.631			188.561	114.332			78.8811	57.8539			90	23.0517	1.25	1.25	1		90	23.0517	1.8	2.66667	1.25	2.25			7.09924	12.6734			1.06975	1.65478				2.21045	4.96435			5.83333	14.5
	114.98	122.046			257.562	296.514			300.5	433.144			149.152	140.756			63.8478	73.0863			110	28.1743	1.25	2.25	1		110	28.1743	2.4	3.33333	1.25	2			5.28581	15.4689			0.773533	0.817636				6.02949	11.8557			11	30.5
	116.472	118.953			295.749	285.642			285.654	305.652			159.231	127.63			75.6924	78.5654			130	33.2969	2	1	1		130	33.2969	3	3.66667	1.25	1.5			15.6914	9.54996			1.30762	0.491075				4.51227	14.9778			21.75	47
	160.898	118.152			327.704	226.948			353.458	348.9			118.449	159.279			70.1016	94.6354			150	38.4195	2	1.25	1		150	38.4195	3.6	4.66667	1.75	2.25			16.1489	18.2015			0.709842	0.198958				14.3838	9.35101			13.4	22.6
	124.429	96.3349			325.782	278.682			350.802	412.775			131.226	115.419			67.415	64.4417			170	43.5421	2.75	1.25	2		170	43.5421	4	4.66667	1.75	2.5			16.3476	7.86684			1.13525	0.771252				15.4391	17.4303				26.6667
	108.51				329.651				521.709				173.982				107.887				190	48.6647	3.5	1.25	3		190	48.6647	4.6	4.33333	2.25	2.75				14.7595				0.284344				15.2123	7.58249				34.3333
Average	111.701	129.134		Average	316.431	284.942		Average	341.7	353.853		Average	136.127	126.598		Average	68.0703	70.3429			210	53.7873	3.25	2	3		210	53.7873	5	4	3.25	3.25				20.0752				0.417723					14.3418				9.6
SEM	6.64771	7.13911		SEM	15.3849	10.5518		SEM	21.8864	16.3622		SEM	9.58145	5.58009		SEM	5.48876	4.34431			230	58.9099	3.25	2.75	3		230	58.9099	5	3.66667	3.75	3.25				13.1191				1.89389					18.1813				10.1667
																					250	64.0325	3.5	3.25	3		250	64.0325	5.2	3	4.25	4.25		Average	12.5	14.4262				1.17484					11.9442		Average	7.40183	18.108
	Statistical test: Student's t-test				Statistical test: Student's t-test				Statistical test: Student's t-test				Statistical test: Student's t-test				Statistical test: Student's t-test				270	69.1551	4.5	3.75	4		270	69.1551	5.6	3.66667	4.75	5		SEM	1.45754	1.32738		Average	2.42051	1.29167			Average	8.76018	13.1345		SEM	2.6807	4.03533
	P value	0.09145			P value	0.1172			P value	0.6678			P value	0.4156			P value	0.7531			290	74.2777	5	3.25	5		290	74.2777	5.6	4	5.25	5						SEM	1.04888	0.278889			SEM	1.78052	1.21351
	P value summary	ns			P value summary	ns			P value summary	ns			P value summary	ns			P value summary	ns			310	79.4003	5	4.25	5		310	79.4003	5.8	4	5	5.5			Statistical test: Student's t-test													Statistical test: Student's t-test
																					330	84.5229	5.25	4.5	6		330	84.5229	6.2	4.33333	5	5.75			P value	0.3444			Statistical test: Mann Whitney test					Statistical test: Student's t-test				P value	0.0644
																					350	89.6455	5.5	5.5	7		350	89.6455	6	4.33333	5.25	6			P value summary	ns			P value	0.807				P value	0.049			P value summary	ns
																					370	94.7681	5.75	5.75	5		370	94.7681	5.4	5	5.25	4.75							P value summary	ns				P value summary	*
																					390	99.8907	5.75	6.5	4		390	99.8907	5.2	4.33333	4.5	4.5
																					410	105.013	6	5.75	2		410	105.013	5	4.66667	4.5	5
																					430	110.136	5.5	6.25	2		430	110.136	4.8	5.33333	4.75	5.25
																					450	115.259	5.25	5.5	2		450	115.259	4.8	4	5	5.5
																					470	120.381	6	5.25	2		470	120.381	4.6	3.33333	5.25	5
																					490	125.504	6.25	4.75	2		490	125.504	4.8	4	5.25	4.25
																					510	130.626	6.75	5.25	2		510	130.626	5.4	3.33333	4.25	4.25
																					530	135.749	5.5	5.25	2		530	135.749	4.4	7	5.25	3.75
																					550	140.872	5.75	5	2		550	140.872	4.6	7	5	4
																					570	145.994	6	5.5	2		570	145.994	3.6	7	5.5	3
																					590	151.117	5.5	5.5	2		590	151.117	2.4	7	5.25	3.25
																					610	156.239	5	5.75	0		610	156.239	2.4	7	5	2.5
																					Statistical test: RM two-way ANOVA
																					Dependent variable: Distance from soma
																					ANOVA table	F (DFn, DFd)	P value	P value summary
																					Distance from soma x genotype	F (30, 150) = 0.4676	0.9917	ns
																					Distance from soma	F (2.249, 11.25) = 12.51	0.0011	**
																					Genotype	F (1, 5) = 1.082	0.3459	ns

## Sheet: Fig 5
Fig 5	Whole-cell patch-clamp recordings in WT and Nrxn2 cKO mice
Fig 5d	Raw data for mEPSCs frequency in WT and Nrxn2 cKO mice				Fig 5e	Raw data for mEPSCs amplitude in WT and Nrxn2 cKO mice						Fig 5g	Raw data for sEPSCs frequency in WT and Nrxn2 cKO mice					Fig 5h	Raw data for sEPSCs amplitude in WT and Nrxn2 cKO mice					Fig 5j	Raw data for decay tau in WT and Nrxn2 cKO mice			Fig 5k	Raw data for rise time in WT and Nrxn2 cKO mice				Fig 5m	Raw data for ratio (AMPA/NMDA) in WT and Nrxn2 cKO mice				Fig 5o	Raw data for PPR in WT and Nrxn2 cKO mice				Fig 5p	Raw data for PPR in presence of SKF 97541 in WT and Nrxn2 cKO mice
	WT	cKO				WT	cKO						WT	cKO					WT	cKO					WT	cKO			WT	cKO				WT	cKO				WT	cKO				WT		cKO
	mEPSCs frequency (Hz)	mEPSCs frequency (Hz)				mEPSCs amplitude (pA)	mEPSCs amplitude (pA)						sEPSCs frequency (Hz)	sEPSCs frequency (Hz)					sEPSCs amplitude (pA)	sEPSCs amplitude (pA)					sEPSCs decay tau (ms)	sEPSCs decay tau (ms)			sEPSCs rise time (ms)	sEPSCs rise time (ms)				Ratio (AMPA/NMDA)	Ratio (AMPA/NMDA)				PPR (EPSC2/EPSC1)	PPR (EPSC2/EPSC1)				PPR (EPSC2/EPSC1)	PPR (EPSC2/EPSC1)	PPR (EPSC2/EPSC1)	PPR (EPSC2/EPSC1)
	0.483333	0.38				16.5287	14.9596						0.203571	0.26					21.9707	16.8406					8.52909	11.4643			2.12198	1.46657				3.08238	9.43482				2.01412	2.06227				without SKF 97541	with SKF 97541	without SKF 97541	with SKF 97541
	0.15	0.193333				12.4039	20.7617						0.295455	0.503333					20.6745	18.7293					NA	5.28363			NA	1.347				3.93012	4.05297				1.92422	1.93142				1.89966	2.18875	1.81445	2.67881
	0.4	0.463333				11.9882	21.7705						0.313333	0.09					22.0066	25.553					8.28083	4.88715			1.53334	1.00269				5.63593	3.02836				1.77514	1.8304				2.11124	2.69268	2.11779	2.14978
	0.34	0.32				15.3563	15.9979						0.49	3.11739					17.1301	21.2229					6.84521	5.60696			0.982567	1.19055				9.19089	5.0995				1.66291	1.81476				2.29036	2.93088	1.85089	2.27126
	0.123333	0.326667				15.2158	14.8687						1.11	1.59091					17.4868	19.7012					11.4088	6.12163			1.21816	1.51585				10.9996	2.47197				1.63249	1.8022				1.93385	2.41751	1.95948	2.74002
	0.0133333	0.236667				13.0134	16.1307						0.331034	2.64					19.466	19.273					13.6588	6.03333			1.0728	1.13026				4.329	6.66353				1.58556	1.71668				1.76285	2.6546	1.63264	2.00731
	0.213333	0.286667				17.9181	16.0975						0.766667	2.64					18.5131	17.2152					7.95756	5.08599			1.18462	1.00928				1.96751	4.92163				1.56305	1.66427				2.17536	2.58002	1.24453	2.12474
	0.573333	0.356667				10.7575	10.5292						0.193333	1.15					21.5767	20.7973					NA	5.78055			NA	1.13947				1.02843	5.77924				1.53241	1.61949				1.90241	1.93302	1.71575	2.2106
	0.4	0.59				12.0061	12.1509						0.16	0.846667					19.0138	30.0553					7.16669	3.89159			0.903054	0.73669				4.49876	3.32966				1.36901	1.58555				2.11308	2.72938	1.69532	2.20063
	0.336667	0.126667				15.0153	9.34605						0.42069	0.985185					21.6914	22.6543					6.66224	6.56623			1.09834	1.0598				5.78726	5.06747				1.24769	1.57542				1.66202	1.97093				Average
	0.336667	0.19				18.1894	10.3891						0.29	1.61333					22.4441	20.035					7.31132	5.95158			1.30051	1.05907				6.68235	6.27318				2.44421	1.50117			Average	1.98342	2.45531	1.75386	2.29789		SEM
	0.46	0.24				12.8933	10.7093						0.163636	3.5					26.8045	26.4764					NA	6.08777			NA	1.36672				5.66919	7.38646				1.74675	1.48076			SEM	0.0679243	0.117426	0.0913007	0.0939903
	0.253333	0.37				15.7661	9.85479						0.833333	2.73333					19.465	24.1216					5.12076	5.63687			0.86268	1.15801				4.69707	3.26755				1.59096	1.42061									Statistical test: Student's t-test
	0.1	0.21				11.7592	12.2303						0.41						24.6614						4.87809				0.893499					3.62434	4.25398				1.57544	1.41361				Statistical test: RM two-way ANOVA					P value
	0.253333	0.143333				12.9262	10.3602						0.233333						16.3917						9.6657				1.22508					2.65075	6.1284				1.49204	1.29128									P value summary
		0.0733333					12.5983					Average	0.414292	1.66693				Average	20.6198	21.7442				Average	8.12376	6.03058		Average	1.19972	1.16784				4.71112	11.2143				1.48291	1.16911				Dependent variable: PPR (before and after SKF)
Average	0.295778	0.281667			Average	14.1158	13.6722					SEM	0.0720358	0.317528				SEM	0.73446	1.07558				SEM	0.722587	0.490682		SEM	0.100836	0.0591955				4.8494	2.48683				1.41957	1.03371
SEM	0.0405732	0.0312929			SEM	0.601662	0.947601																											1.44081	3.20759				1.3595					ANOVA table	F (DFn, DFd)	P value	P value summary
																																		1.89269				Average	1.63433	1.5831				PPR x genotype	F (1, 15) = 0.3066	P = 0.5879	ns
	Statistical test: Student's t-test					Statistical test: Student's t-test							Statistical test: Student's t-test						Statistical test: Student's t-test						Statistical test: Student's t-test				Statistical test: Student's t-test				Average	4.56145	5.22597			SEM	0.0658129	0.0655933				PPR (before and after SKF)	F (1, 15) = 60.79	P < 0.0001	****
	P value	0.7889				P value	0.6991						P value	0.002					P value	0.3854					P value	0.0233			P value	0.7836			SEM	0.578949	0.561287								Note:	Genotype	F (1, 15) = 2.722	P = 0.1197	ns
	P value summary	ns				P value summary	ns						P value summary	**					P value summary	ns					P value summary	*			P value summary	ns									Statistical test: Student's t-test
																																		Statistical test: Student's t-test					P value	0.5855				additional t-test of ratio of PPR before and after SKF 97541 was performed
													Power analysis (calculated in gigacalculator.com)																					P value	0.4162				P value summary	ns
																																		P value summary	ns
													Alpha:	0.05
													Beta (Power):	0.8
													Mean (cKO):	1.66
													Standard deviation (cKO):	1.14
													Minimum Detecetable Effect:	1.25
													Required sample size per group:	14
Fig 5p							Statistical test			Statistical test with results
	WT		cKO
	PPR (EPSC2/EPSC1)	PPR (EPSC2/EPSC1)	PPR (EPSC2/EPSC1)	PPR (EPSC2/EPSC1)			RM two-way ANOVA			RM two-way ANOVA
	without SKF 97541	with SKF 97541	without SKF 97541	with SKF 97541
	1.89966	2.18875	1.81445	2.67881						ANOVA table	F (DFn, DFd)	P value
	2.11124	2.69268	2.11779	2.14978						Interaction	F (1, 15) = 0.3066	P = 0.5879
	2.29036	2.93088	1.85089	2.27126						PPR (before and after SKF)	F (1, 15) = 60.79	P < 0.0001
	1.93385	2.41751	1.95948	2.74002						Group	F (1, 15) = 2.722	P = 0.1197
	1.76285	2.6546	1.63264	2.00731
	2.17536	2.58002	1.24453	2.12474
	1.90241	1.93302	1.71575	2.2106			Note:			the highlighted cells were recorded from one animal and were averaged in order to perform the RM-Two Way ANOVA
	2.11308	2.72938	1.69532	2.20063						Prism does not allow RM -two way ANOVA of two groups with unequal samples
	1.66202	1.97093								additional t-test of ratio of PPR before and after SKF 97541 was performed
Average	1.98342	2.45531	1.75386	2.29789
SEM	0.0679243	0.117426	0.0913007	0.0939903
	WT		cKO				Statistical test			Statistical test with results
	PPR (SKF/BL)		PPR (SKF/BL)
	1.15218		1.47637							P value	0.2819
	1.2754		1.0151				Student's t-test			P value summary	ns
	1.27966		1.22712							Significantly different? (P < 0.05)	No
	1.2501		1.39834							One- or two-tailed P value?	Two-tailed
	1.50585		1.22949							t, df	t=1.116 df=15
	1.18602		1.70727
	1.01609		1.28842							F test to compare variances
	1.29166		1.29806							F,DFn, Dfd	2.377, 7, 8
	1.18586									P value	0.2483
Average	1.23809		1.33002							P value summary	ns
SEM	0.0440858		0.0720888							Significantly different? (P < 0.05)	No
[truncated: 2 more columns]

## Sheet: Fig 6
Fig 6	Chemically evoked and spontaneous reoccuring seizures in WT and Nrxn2 cKO mice
Fig 6b	Raw data for time to RS1 seizures in WT and Nrxn2 cKO mice					Fig 6c	Raw data for number of mice to reach RS5-related death						Fig 6d	Raw data for number of injections to reach RS5 seizures					Fig 6f	Raw data for number of spontaneous seizures per mouse						Fig 6g	Raw data for percentage of mice to have spontaneous seizures						Fig 6h	Raw data for percentage of seizure category in the 18 reported seizures in Nrxn2 cKO mice
	WT	cKO					WT	cKO						WT		cKO				WT	cKO						WT	cKO							RS1	RS2	RS3	RS4	RS5	Total
	Time to	Time to				Number of	5	9						Number of		Number of				Number	Number					% mice with seizures	0	50							2	6	1	4	5	18
	RS 1 seizure (min)	RS 1 seizure (min)				mice to reach								injections to RS 5		injections to RS5				of seizures	of seizures					% mice without seizures	100	50							0.111111	0.333333	0.0555556	0.222222	0.277778
	20	20				RS5-related death								17		16				0	10														11.1111	33.3333	5.55556	22.2222	27.7778
	20	20				(after 20 injections)								19		13				0	1
	50	20												14		18				0	2														RS1	RS2	RS3	RS4	RS5
	30	30				Number of mice	2	0						20		9				0	1													Percentage	11.1111	33.3333	5.55556	22.2222	27.7778
	70	40				to not reach RS5-related death								17		6				0	4
	40	30				(after 20 injections)										15				0	0
	40	20														13				0	0
		40														10				0	0
		30														17					0
Average	38.5714	27.7778											Average	17.4		13			Average	0	2
SEM	6.70059	2.77778											SEM	1.02956		1.33333			SEM	0	1.09291
	Statistical test: Student's t-test													Statistical test: Student's t-test						Statistical test: Fischer's exact test
	P value	0.1271												P value	0.045025					P value	0.0359
	P value summary	ns												P value summary	*					P value summary	*

## Sheet: Fig S1
Fig S1	Viability and physiology of Nrxn2 cKO mice
Fig S1e	Raw data for body weights in male and female WT and Nrxn2 cKO mice						Fig S1f	Raw data for brain weights in WT and Nrxn2 cKO mice				Fig S1g	Raw data for ratio of WT and Nrxn2 cKO offsprings
	WT (males)	cKO (males)		WT (females)	cKO (females)			WT	cKO				WT	cKO
	Body weight (g)	Body weight (g)		Body weight (g)	Body weight (g)			Brain weight (g)	Brain weight (g)				Offspring ratio (%)	Offspring ratio (%)
	25.9	27.9		20.4	19			0.3237	0.4			Total male	9	12
	25.2	25.3		24.2	25.1			0.3648	0.4			Total female	11	8
	25	9.5		22.5	21.8			0.3325	0.4			%Male	45	60
	30.2	19.2		20.5	21.7			0.3045	0.4			%Female	55	40
	27.6	25.5		19.9	21.9			0.3182	0.3
	27.5	25.2		21.2	20.2			0.3287	0.3045
	28.9	20.5		19.8	24.2			0.4	0.3486
	27	29.7		20.8	21.1			0.5	0.3413
		26.8		21.2	22.3			0.3	0.3771
		26.3		14.9	20.6			0.4	0.3168
		26.6		25.3	21.5				0.3137
		26.9							0.316
Average	27.1625	24.1167		20.9727	21.7636				0.3047
SEM	0.636659	1.57335		0.806574	0.516328				0.3172
							Average	0.35724	0.345707
	Statistical test: Mann Whitney test			Statistical test: Student's t-test			SEM	0.0195016	0.0109515
	P value	0.1876		P value	0.4186
	P value summary	ns		P value summary	ns			Statistical test: Student's t-test
								P value	0.6315
								P value summary	ns

## Sheet: Fig S2
Fig S2	Whole-cell patch-clamp recordings in WT and Nrxn2 cKO mice
Fig S2b	Raw data for mIPSCs frequency in WT and Nrxn2 cKO mice					Fig S2c	Raw data for mIPSCs amplitude in WT and Nrxn2 cKO mice				Fig S2e	Raw data for sIPSCs frequency in WT and Nrxn2 cKO mice				Fig S2f	Raw data for sIPSCs amplitude in WT and Nrxn2 cKO mice					Fig S2h	Raw data for rise time in WT and Nrxn2 cKO mice				Fig S2i	Raw data for decay tau in WT and Nrxn2 cKO mice			Fig S2k	Raw data for PPR in WT and Nrxn2 cKO mice
	WT	cKO					WT	Nrxn2 cKO				WT	cKO				WT	cKO					WT	cKO				WT	cKO			WT	cKO
	mIPSCs frequency (Hz)	mIPSCs frequency (Hz)					mIPSCs amplitude (pA)	mIPSCs amplitude (pA)				sIPSCs frequency (Hz)	sIPSCs frequency (Hz)				sIPSCs amplitude (pA)	sIPSCs amplitude (pA)					sIPSCs rise time (ms)	sIPSCs rise time (ms)				sIPSCs decay tau (ms)	sIPSCs decay tau (ms)			PPR (IPSC2/IPSC1)	PPR (IPSC2/IPSC1)
	4.76667	7.00667					57.7126	48.6359				3.29667	4.71333				92.7315	35.5641					0.435859	0.898299				10.3938	17.4402			1.03197	1.2484
	7.93667	4.43667					35.4987	33.1198				2.51724	11.7867				72.452	80.6954					0.534931	0.458366				20.3353	9.50263			0.959484	0.974694
	5.64	5.84667					48.5476	43.7067				2.99	4.90667				44.0432	54.1136					0.512856	0.519975				10.2645	12.7802			0.854852	0.757778
	4.66	5.3					61.74	45.4836				4.6913	6.41				51.6332	50.7858					0.484921	0.547933				3.67986	17.8571			0.785247	0.662093
	6.20667	5.07667					57.136	32.1969				4.04333	6.34615				49.4182	63.3375					0.521112	0.430322				16.9999	6.06187			0.730621	0.638734
	6.00667	4.7					34.6961	47.3001				3.58947	5.12333				34.5774	46.2423					0.554436	NA				10.4426	NA			0.72151	0.630636
	4.85333	7.77					41.9872	60.5351				5.79	9.07917				55.4188	72.3194					0.468323	0.47126				11.0603	11.3904			0.719337	0.453642
	1.79333	6.14					36.624	53.2808				4.93333	4.98667				43.8809	64.9335					0.575675	0.578456				10.668	10.2647			0.671817	0.412543
	5.23	5.9					45.0826	45.3327				4.86	6.55714				45.5901	50.976					0.499946	0.649211				8.19839	10.6506			0.666408	0.948209
	5.64	5.91333					53.5727	44.2329				4.98333	4.61111				44.6411	47.7203					0.659213	0.645821				10.1954	10.3915			0.658663	0.86541
	7.02333	4.78					35.0757	46.3473				2.60345	8.03929				34.9073	53.1979					0.654169	0.545485				20.0941	10.399			0.64529	0.840371
	3.68667	7.56					54.7001	60.9557				7.87333	4.51852				57.1869	35.9071					0.480165	0.62573				13.1803	12.6815			0.64098	0.781729
	4.13333	5.26					55.3114	47.8889				4.15862	5.41				40.7456	44.1963					0.71189	0.532279				9.56755	10.3125			0.622097	0.768839
	5.26667	3.4					41.5987	46.529				4.38966	2.75333				38.6804	41.3997					0.488026	0.727021				7.72554	3.39677			0.503318	0.644169
	5.50345	5.57					41.7829	38.9364				3.93667	4.60667				42.6564	43.98					0.498207	0.601562				10.6095	10.973			0.477482	0.521345
	3.54667	3.84					38.7545	59.8466				3.97667	5.32593				51.0942	61.3146					0.494841	0.714682				11.3338	7.22253			0.869509	0.829103
Average	5.11834	5.53125				Average	46.2388	47.1455				3.5	5.68667				64.0357	61.0388					0.648169	NA				11.5437	NA		Average	0.722412	0.748606
SEM	0.360684	0.304466				SEM	2.31495	2.12789				6.25	4.61333				51.7995	47.2823					0.499788	NA				9.80232	NA		SEM	0.037396	0.052712
												4.94667	8.93077				48.8414	51.3772					0.469507	0.582308				10.9013	14.0011
	Statistical test: Student's t-test						Statistical test: Student's t-test					4.82963	7.65667				62.2894	59.9848					0.605666	0.480639				11.8281	10.5289			Statistical test: Student's t-test
	P value	0.3886					P value	0.775				3.81					56.1568						0.650532					12.4889				P value	0.6881
	P value summary	ns					P value summary	ns				5.97333					49.3719						0.547823					13.294				P value summary	ns
												7.17					63.1195						0.565831					14.3168
												5.00667					53.6683						0.630561					13.0494
												8.496					52.9177						0.472039					7.21226
											Average	4.74461	6.10307			Average	52.0743	53.3183				Average	0.546579	0.588785			Average	11.5674	10.9326
											SEM	0.304193	0.467133			SEM	2.49906	2.60507				SEM	0.0151307	0.0283387			SEM	0.728535	0.866812
												Statistical test: Student's t-test					Statistical test: Student's t-test						Statistical test: Student's t-test					Statistical test: Student's t-test
												P value	0.0154				P value	0.7341					P value	0.1623				P value	0.5796
												P value summary	*				P value summary	ns					P value summary	ns				P value summary	ns
